# Supplementary material for: 4-(4-Bromo­phen­yl)-1-(2,6-difluoro­benz­yl)-3-(3,4,5-trimeth­oxy­phen­yl)-1H-1,2,4-triazole-5(4H)-thione
Source: Acta Crystallogr Sect E Struct Rep Online. 2011 Dec 10;68(Pt 1):o89. doi: 10.1107/S1600536811052330 (PMC3254440; doi:10.1107/S1600536811052330)
Supplement: Supplementary file 1 [file e-68-00o89-sup1.cif]

##############################################################################
#                                                                            #
# This CIF contains the data in a paper accepted for publication in          #
# Acta Crystallographica Section E. It conforms to the requirements of       #
# Notes for Authors for Acta Crystallographica Section E, and has been       #
# peer reviewed under the auspices of the IUCr Commission on Journals.       #
#                                                                            #
# Full details of the Crystallographic Information File format               #
# are given in the paper "The Crystallographic Information File (CIF):       #
# a New Standard Archive File for Crystallography" by S. R. Hall, F. H.      #
# Allen and I. D. Brown [Acta Cryst. (1991), A47, 655-685].                  #
#                                                                            #
# The current version of the core CIF dictionary is obtainable from          #
# ftp://ftp.iucr.org/pub/cif_core.dic.                                       #
#                                                                            #
# Software is freely available for graphical display of the structure(s)     #
# in this CIF. For information consult the CIF software page                 #
# http://www.iucr.org/resources/cif/software.                                #
#                                                                            #
# This file may be used for bona fide research purposes within the           #
# scientific community so long as proper attribution is given to the journal # 
# article from which it was obtained.                                        #
#                                                                            #
##############################################################################
data_global
_audit_creation_method     'form.cif (version 2.0)'
_journal_data_validation_number     ?
_journal_date_recd_electronic     2011-12-03
_journal_date_accepted     2011-12-04
_journal_name_full     'Acta Crystallographica, Section E'
_journal_year     2012
_journal_volume     68
_journal_issue      1
_journal_page_first     o89
_journal_page_last     o89
_journal_paper_category     QO
_journal_paper_doi     10.1107/S1600536811052330
_journal_coeditor_code     HB6551
_publ_contact_author_name     'Prof. Fun, Hoong-Kun'
_publ_contact_author_address
;
      X-ray Crystallography Unit
      School of Physics
      Universiti Sains Malaysia
      11800 USM, Penang
      MALAYSIA
;
_publ_contact_author_email     'hkfun@usm.my'
_publ_contact_author_fax     '604 6579150'
_publ_contact_author_phone     '604 6533652'
_publ_section_title
;\
4-(4-Bromophenyl)-1-(2,6-difluorobenzyl)-3-(3,4,5-trimethoxyphenyl)-1<i>H</i>-\
1,2,4-triazole-5(4<i>H</i>)-thione
;
loop_
    _publ_author_name
    _publ_author_footnote
    _publ_author_address
    'Fun, Hoong-Kun'
;
Thomson Reuters ResearcherID: A-3561-2009.
;
;
X-ray Crystallography Unit
School of Physics
Universiti Sains Malaysia
11800 USM, Penang
Malaysia
;
    'Chin Wei Ooi' ?
;
X-ray Crystallography Unit
School of Physics
Universiti Sains Malaysia
11800 USM, Penang
Malaysia
;
    'B. Chandrakantha ' ?
;
Department of Chemistry
Manipal Institute of Technology
Manipal 576 104
India
;
    'Arun M. Isloor ' ?
;
Medicinal Chemistry Division
Department of Chemistry
National Institute of Technology-Karnataka
Surathkal
Mangalore 575 025
India
;
    'Prakash Shetty' ?
;
Department of Printing
Manipal Institute of Technology
Manipal 576 104
India
;
data_I
_audit_creation_method     SHELXL-97
_chemical_name_systematic
;
4-(4-Bromophenyl)-1-(2,6-difluorobenzyl)-3-(3,4,5-trimethoxyphenyl)-1<i>H</i>-
1,2,4-triazole-5(4<i>H</i>)-thione
;
_chemical_name_common     ?
_chemical_formula_moiety     'C24 H20 Br F2 N3 O3 S'
_chemical_formula_sum     'C24 H20 Br F2 N3 O3 S'
_chemical_formula_iupac     'C24 H20 Br F2 N3 O3 S'
_chemical_formula_weight     548.40
_chemical_melting_point     ?
_symmetry_cell_setting     monoclinic
_symmetry_space_group_name_H-M     'C 2/c'
_symmetry_space_group_name_Hall     '-C 2yc'
loop_
    _symmetry_equiv_pos_as_xyz
    'x, y, z'
    '-x, y, -z+1/2'
    'x+1/2, y+1/2, z'
    '-x+1/2, y+1/2, -z+1/2'
    '-x, -y, -z'
    'x, -y, z-1/2'
    '-x+1/2, -y+1/2, -z'
    'x+1/2, -y+1/2, z-1/2'
_cell_length_a     17.6694(18)
_cell_length_b     15.5299(16)
_cell_length_c     18.0855(19)
_cell_angle_alpha     90.00
_cell_angle_beta     102.955(2)
_cell_angle_gamma     90.00
_cell_volume     4836.4(9)
_cell_formula_units_Z     8
_cell_measurement_reflns_used     3384
_cell_measurement_theta_min     2.31
_cell_measurement_theta_max     22.81
_cell_measurement_temperature     296(2)
_exptl_crystal_description     'Block'
_exptl_crystal_colour     'colourless'
_exptl_crystal_size_max     0.63
_exptl_crystal_size_mid     0.34
_exptl_crystal_size_min     0.21
_exptl_crystal_density_diffrn     1.506
_exptl_crystal_density_meas     ?
_exptl_crystal_density_method     'not measured'
_exptl_crystal_F_000     2224
_exptl_absorpt_coefficient_mu     1.833
_exptl_absorpt_correction_type     multi-scan
_exptl_absorpt_process_details     '(<i>SADABS</i>; Bruker, 2009)'
_exptl_absorpt_correction_T_min     0.3905
_exptl_absorpt_correction_T_max     0.7028
_exptl_special_details
;
;
_diffrn_ambient_temperature     296
_diffrn_radiation_type     MoK\a
_diffrn_radiation_wavelength     0.71073
_diffrn_radiation_source     'fine-focus sealed tube'
_diffrn_radiation_monochromator     graphite
_diffrn_measurement_device_type     'Bruker APEX DUO CCD'
_diffrn_measurement_method     '\f and \w scans'
_diffrn_detector_area_resol_mean     ?
_diffrn_reflns_number     20567
_diffrn_reflns_av_R_equivalents     0.0405
_diffrn_reflns_av_sigmaI/netI     0.0565
_diffrn_reflns_theta_min     1.77
_diffrn_reflns_theta_max     30.09
_diffrn_reflns_theta_full     30.09
_diffrn_measured_fraction_theta_max     0.991
_diffrn_measured_fraction_theta_full     0.991
_diffrn_reflns_limit_h_min     -23
_diffrn_reflns_limit_h_max     24
_diffrn_reflns_limit_k_min     -21
_diffrn_reflns_limit_k_max     20
_diffrn_reflns_limit_l_min     -25
_diffrn_reflns_limit_l_max     25
_diffrn_standards_number     0
_diffrn_standards_interval_count     .
_diffrn_standards_interval_time     .
_diffrn_standards_decay_%     ?
_refine_special_details
;
Refinement of <i>F</i>^2^ against ALL reflections. The weighted <i>R</i>-factor
<i>wR</i> and goodness of fit <i>S</i> are based on <i>F</i>^2^, conventional
<i>R</i>-factors <i>R</i> are based on <i>F</i>, with <i>F</i> set to zero for
negative <i>F</i>^2^. The threshold expression of <i>F</i>^2^ >
\s(<i>F</i>^2^) is used only for calculating <i>R</i>-factors(gt) <i>etc</i>.
and is not relevant to the choice of reflections for refinement.
<i>R</i>-factors based on <i>F</i>^2^ are statistically about twice as large
as those based on <i>F</i>, and <i>R</i>- factors based on ALL data will be
even larger.
;
_reflns_number_total     7051
_reflns_number_gt     3435
_reflns_threshold_expression     'I>2\s(I)'
_refine_ls_structure_factor_coef     Fsqd
_refine_ls_matrix_type     full
_refine_ls_R_factor_all     0.1213
_refine_ls_R_factor_gt     0.0481
_refine_ls_wR_factor_gt     0.1273
_refine_ls_wR_factor_ref     0.1575
_refine_ls_goodness_of_fit_ref     0.999
_refine_ls_restrained_S_all     0.999
_refine_ls_number_reflns     7051
_refine_ls_number_parameters     310
_refine_ls_number_restraints     0
_refine_ls_hydrogen_treatment     constr
_refine_ls_weighting_scheme     calc
_refine_ls_weighting_details
                 'calc w=1/[\s^2^(Fo^2^)+(0.0774P)^2^] where P=(Fo^2^+2Fc^2^)/3'
_atom_sites_solution_hydrogens     geom
_atom_sites_solution_primary     direct
_atom_sites_solution_secondary     difmap
_refine_ls_shift/su_max     0.000
_refine_ls_shift/su_mean     0.000
_refine_diff_density_max     0.298
_refine_diff_density_min     -0.436
_refine_ls_extinction_method     none
_refine_ls_extinction_coef     ?
loop_
    _atom_type_symbol
    _atom_type_description
    _atom_type_scat_dispersion_real
    _atom_type_scat_dispersion_imag
    _atom_type_scat_source
    'C' 'C' 0.0033 0.0016
                         'International Tables Vol C Tables 4.2.6.8 and 6.1.1.4'
    'H' 'H' 0.0000 0.0000
                         'International Tables Vol C Tables 4.2.6.8 and 6.1.1.4'
    'N' 'N' 0.0061 0.0033
                         'International Tables Vol C Tables 4.2.6.8 and 6.1.1.4'
    'O' 'O' 0.0106 0.0060
                         'International Tables Vol C Tables 4.2.6.8 and 6.1.1.4'
    'F' 'F' 0.0171 0.0103
                         'International Tables Vol C Tables 4.2.6.8 and 6.1.1.4'
    'S' 'S' 0.1246 0.1234
                         'International Tables Vol C Tables 4.2.6.8 and 6.1.1.4'
    'Br' 'Br' -0.2901 2.4595
                         'International Tables Vol C Tables 4.2.6.8 and 6.1.1.4'
_computing_data_collection     'APEX2 (Bruker, 2009)'
_computing_cell_refinement     'SAINT (Bruker, 2009)'
_computing_data_reduction     'SAINT (Bruker, 2009)'
_computing_structure_solution     'SHELXTL (Sheldrick, 2008)'
_computing_structure_refinement     'SHELXTL (Sheldrick, 2008)'
_computing_molecular_graphics     'SHELXTL (Sheldrick, 2008)'
_computing_publication_material
                             'SHELXTL (Sheldrick, 2008) and PLATON (Spek, 2009)'
loop_
    _atom_site_type_symbol
    _atom_site_label
    _atom_site_fract_x
    _atom_site_fract_y
    _atom_site_fract_z
    _atom_site_U_iso_or_equiv
    _atom_site_adp_type
    _atom_site_calc_flag
    _atom_site_refinement_flags
    _atom_site_occupancy
    _atom_site_symmetry_multiplicity
    _atom_site_disorder_assembly
    _atom_site_disorder_group
    Br Br1 0.20988(3) 0.55993(2) 0.21898(3) 0.1130(2) Uani d . 1 1 . .
    S S1 0.42133(3) 0.87749(5) 0.42274(5) 0.0673(2) Uani d . 1 1 . .
    F F1 0.32718(17) 1.22282(19) 0.4955(2) 0.1545(12) Uani d . 1 1 . .
    F F2 0.42211(15) 0.98693(17) 0.64170(17) 0.1319(10) Uani d . 1 1 . .
    O O1 -0.02973(10) 0.76975(11) 0.37056(14) 0.0706(6) Uani d . 1 1 . .
    O O2 -0.11356(9) 0.91409(13) 0.34642(12) 0.0649(5) Uani d . 1 1 . .
    O O3 -0.04768(11) 1.06802(12) 0.37062(18) 0.0906(8) Uani d . 1 1 . .
    N N1 0.26407(10) 0.88186(13) 0.41197(11) 0.0444(5) Uani d . 1 1 . .
    N N2 0.24694(11) 1.00640(14) 0.46509(13) 0.0564(6) Uani d . 1 1 . .
    N N3 0.32475(11) 0.99013(14) 0.46984(13) 0.0557(6) Uani d . 1 1 . .
    C C1 0.09112(12) 0.85034(16) 0.40263(15) 0.0498(6) Uani d . 1 1 . .
    H H1A 0.1210 0.8005 0.4104 0.060 Uiso calc R 1 1 . .
    C C2 0.01028(13) 0.84511(16) 0.38229(15) 0.0520(6) Uani d . 1 1 . .
    C C3 -0.03423(13) 0.91950(17) 0.37176(16) 0.0536(6) Uani d . 1 1 . .
    C C4 0.00131(13) 0.99918(17) 0.38142(18) 0.0609(7) Uani d . 1 1 . .
    C C5 0.08213(14) 1.00515(17) 0.40030(18) 0.0599(7) Uani d . 1 1 . .
    H H5A 0.1062 1.0588 0.4056 0.072 Uiso calc R 1 1 . .
    C C6 0.12633(13) 0.93048(15) 0.41108(15) 0.0492(6) Uani d . 1 1 . .
    C C7 0.21156(13) 0.94011(15) 0.43001(15) 0.0487(6) Uani d . 1 1 . .
    C C8 0.33770(12) 0.91620(17) 0.43633(14) 0.0493(6) Uani d . 1 1 . .
    C C9 0.24939(12) 0.80534(15) 0.36716(13) 0.0428(5) Uani d . 1 1 . .
    C C10 0.27705(15) 0.72710(18) 0.39855(16) 0.0595(7) Uani d . 1 1 . .
    H H10A 0.3036 0.7241 0.4491 0.071 Uiso calc R 1 1 . .
    C C11 0.26513(18) 0.65378(18) 0.35485(18) 0.0694(8) Uani d . 1 1 . .
    H H11A 0.2838 0.6010 0.3754 0.083 Uiso calc R 1 1 . .
    C C12 0.22515(15) 0.65947(17) 0.28023(16) 0.0577(7) Uani d . 1 1 . .
    C C13 0.19658(14) 0.73658(17) 0.24914(15) 0.0544(6) Uani d . 1 1 . .
    H H13A 0.1687 0.7391 0.1991 0.065 Uiso calc R 1 1 . .
    C C14 0.20950(13) 0.81059(15) 0.29267(13) 0.0468(6) Uani d . 1 1 . .
    H H14A 0.1914 0.8634 0.2718 0.056 Uiso calc R 1 1 . .
    C C15 0.38362(16) 1.0561(2) 0.49590(19) 0.0726(9) Uani d . 1 1 . .
    H H15A 0.3819 1.0975 0.4554 0.087 Uiso calc R 1 1 . .
    H H15B 0.4344 1.0292 0.5063 0.087 Uiso calc R 1 1 . .
    C C16 0.37404(13) 1.10289(16) 0.56521(15) 0.0505(6) Uani d . 1 1 . .
    C C17 0.34767(18) 1.1854(2) 0.5644(2) 0.0794(10) Uani d . 1 1 . .
    C C18 0.3428(3) 1.2317(3) 0.6272(5) 0.125(2) Uani d . 1 1 . .
    H H18A 0.3239 1.2878 0.6236 0.149 Uiso calc R 1 1 . .
    C C19 0.3670(3) 1.1915(4) 0.6960(4) 0.130(2) Uani d . 1 1 . .
    H H19A 0.3644 1.2215 0.7399 0.156 Uiso calc R 1 1 . .
    C C20 0.3937(2) 1.1119(4) 0.7023(2) 0.1091(15) Uani d . 1 1 . .
    H H20A 0.4101 1.0860 0.7495 0.131 Uiso calc R 1 1 . .
    C C21 0.39669(18) 1.0688(2) 0.6371(2) 0.0739(9) Uani d . 1 1 . .
    C C22 0.01256(18) 0.69298(18) 0.3665(2) 0.0775(9) Uani d . 1 1 . .
    H H22A -0.0230 0.6465 0.3499 0.116 Uiso calc R 1 1 . .
    H H22B 0.0441 0.6799 0.4158 0.116 Uiso calc R 1 1 . .
    H H22C 0.0453 0.7006 0.3312 0.116 Uiso calc R 1 1 . .
    C C23 -0.15565(16) 0.9151(2) 0.4041(2) 0.0742(8) Uani d . 1 1 . .
    H H23A -0.2103 0.9147 0.3816 0.111 Uiso calc R 1 1 . .
    H H23B -0.1428 0.9661 0.4343 0.111 Uiso calc R 1 1 . .
    H H23C -0.1425 0.8652 0.4357 0.111 Uiso calc R 1 1 . .
    C C24 -0.0154(2) 1.1508(2) 0.3820(4) 0.1291(19) Uani d . 1 1 . .
    H H24A -0.0563 1.1929 0.3738 0.194 Uiso calc R 1 1 . .
    H H24B 0.0173 1.1606 0.3470 0.194 Uiso calc R 1 1 . .
    H H24C 0.0148 1.1557 0.4330 0.194 Uiso calc R 1 1 . .
loop_
    _atom_site_aniso_label
    _atom_site_aniso_U_11
    _atom_site_aniso_U_22
    _atom_site_aniso_U_33
    _atom_site_aniso_U_12
    _atom_site_aniso_U_13
    _atom_site_aniso_U_23
    Br1 0.1658(5) 0.0668(2) 0.0968(3) 0.0079(2) 0.0091(3) -0.0314(2)
    S1 0.0325(3) 0.0908(5) 0.0767(5) 0.0032(3) 0.0079(3) -0.0227(4)
    F1 0.127(2) 0.136(2) 0.212(3) 0.0421(17) 0.065(2) 0.094(2)
    F2 0.130(2) 0.1086(17) 0.160(2) 0.0429(15) 0.0390(18) 0.0481(17)
    O1 0.0405(9) 0.0573(11) 0.1115(17) -0.0094(8) 0.0114(10) -0.0154(11)
    O2 0.0308(8) 0.0846(12) 0.0747(13) -0.0053(8) 0.0021(8) -0.0160(11)
    O3 0.0420(10) 0.0622(13) 0.159(2) 0.0074(9) 0.0055(13) -0.0095(13)
    N1 0.0295(8) 0.0537(11) 0.0469(11) -0.0002(8) 0.0022(8) -0.0066(9)
    N2 0.0328(9) 0.0679(13) 0.0687(14) -0.0089(9) 0.0119(10) -0.0213(11)
    N3 0.0308(9) 0.0750(14) 0.0608(13) -0.0074(9) 0.0094(9) -0.0233(12)
    C1 0.0336(11) 0.0548(14) 0.0599(16) 0.0018(10) 0.0084(11) -0.0019(12)
    C2 0.0350(11) 0.0592(15) 0.0600(16) -0.0068(11) 0.0068(11) -0.0103(12)
    C3 0.0296(11) 0.0649(15) 0.0623(16) -0.0018(10) 0.0015(11) -0.0110(13)
    C4 0.0348(12) 0.0562(15) 0.087(2) 0.0059(11) 0.0041(13) -0.0115(14)
    C5 0.0379(12) 0.0535(14) 0.085(2) -0.0026(11) 0.0075(13) -0.0096(14)
    C6 0.0303(10) 0.0581(14) 0.0578(15) -0.0025(10) 0.0068(10) -0.0109(12)
    C7 0.0326(11) 0.0568(14) 0.0549(15) -0.0021(10) 0.0063(10) -0.0113(12)
    C8 0.0308(11) 0.0706(16) 0.0440(13) -0.0032(10) 0.0034(10) -0.0065(12)
    C9 0.0314(10) 0.0508(13) 0.0445(13) 0.0033(9) 0.0050(10) -0.0043(11)
    C10 0.0605(15) 0.0619(16) 0.0481(15) 0.0093(13) -0.0046(12) 0.0023(13)
    C11 0.082(2) 0.0491(15) 0.071(2) 0.0130(14) 0.0040(16) 0.0051(14)
    C12 0.0579(15) 0.0527(14) 0.0610(18) 0.0018(12) 0.0101(13) -0.0101(13)
    C13 0.0507(14) 0.0624(16) 0.0452(14) -0.0022(12) 0.0007(11) -0.0021(12)
    C14 0.0412(12) 0.0486(13) 0.0470(14) 0.0024(10) 0.0020(11) 0.0019(11)
    C15 0.0457(14) 0.099(2) 0.077(2) -0.0327(14) 0.0223(14) -0.0379(17)
    C16 0.0325(11) 0.0570(15) 0.0620(17) -0.0094(10) 0.0105(11) -0.0123(13)
    C17 0.0631(18) 0.0624(18) 0.120(3) -0.0035(15) 0.0364(19) 0.007(2)
    C18 0.091(3) 0.065(2) 0.245(7) -0.025(2) 0.095(4) -0.060(4)
    C19 0.088(3) 0.165(6) 0.155(5) -0.062(4) 0.062(4) -0.102(5)
    C20 0.076(2) 0.184(5) 0.067(2) -0.029(3) 0.0154(19) -0.026(3)
    C21 0.0535(16) 0.088(2) 0.080(2) -0.0048(15) 0.0135(15) -0.0103(19)
    C22 0.0619(17) 0.0548(16) 0.112(3) -0.0076(14) 0.0124(17) -0.0017(17)
    C23 0.0445(14) 0.085(2) 0.095(2) -0.0043(14) 0.0199(16) -0.0046(19)
    C24 0.067(2) 0.056(2) 0.251(6) 0.0080(16) 0.009(3) 0.000(3)
_geom_special_details
;
All e.s.d.'s (except the e.s.d. in the dihedral angle between two l.s. planes)
are estimated using the full covariance matrix. The cell e.s.d.'s are taken
into account individually in the estimation of e.s.d.'s in distances, angles
and torsion angles; correlations between e.s.d.'s in cell parameters are only
used when they are defined by crystal symmetry. An approximate (isotropic)
treatment of cell e.s.d.'s is used for estimating e.s.d.'s involving l.s.
planes.
;
loop_
    _geom_bond_atom_site_label_1
    _geom_bond_atom_site_label_2
    _geom_bond_site_symmetry_2
    _geom_bond_distance
    _geom_bond_publ_flag
    Br1 C12 . 1.885(3) ?
    S1 C8 . 1.664(2) ?
    F1 C17 . 1.349(5) ?
    F2 C21 . 1.344(4) ?
    O1 C2 . 1.359(3) ?
    O1 C22 . 1.418(3) ?
    O2 C3 . 1.376(3) ?
    O2 C23 . 1.411(4) ?
    O3 C4 . 1.362(3) ?
    O3 C24 . 1.403(4) ?
    N1 C8 . 1.384(3) ?
    N1 C7 . 1.386(3) ?
    N1 C9 . 1.429(3) ?
    N2 C7 . 1.294(3) ?
    N2 N3 . 1.381(3) ?
    N3 C8 . 1.342(3) ?
    N3 C15 . 1.461(3) ?
    C1 C6 . 1.384(3) ?
    C1 C2 . 1.395(3) ?
    C1 H1A . 0.9300 ?
    C2 C3 . 1.386(3) ?
    C3 C4 . 1.381(4) ?
    C4 C5 . 1.395(3) ?
    C5 C6 . 1.387(3) ?
    C5 H5A . 0.9300 ?
    C6 C7 . 1.475(3) ?
    C9 C14 . 1.376(3) ?
    C9 C10 . 1.383(3) ?
    C10 C11 . 1.375(4) ?
    C10 H10A . 0.9300 ?
    C11 C12 . 1.379(4) ?
    C11 H11A . 0.9300 ?
    C12 C13 . 1.370(4) ?
    C13 C14 . 1.383(3) ?
    C13 H13A . 0.9300 ?
    C14 H14A . 0.9300 ?
    C15 C16 . 1.491(4) ?
    C15 H15A . 0.9700 ?
    C15 H15B . 0.9700 ?
    C16 C17 . 1.363(4) ?
    C16 C21 . 1.378(4) ?
    C17 C18 . 1.363(7) ?
    C18 C19 . 1.372(8) ?
    C18 H18A . 0.9300 ?
    C19 C20 . 1.319(7) ?
    C19 H19A . 0.9300 ?
    C20 C21 . 1.367(6) ?
    C20 H20A . 0.9300 ?
    C22 H22A . 0.9600 ?
    C22 H22B . 0.9600 ?
    C22 H22C . 0.9600 ?
    C23 H23A . 0.9600 ?
    C23 H23B . 0.9600 ?
    C23 H23C . 0.9600 ?
    C24 H24A . 0.9600 ?
    C24 H24B . 0.9600 ?
    C24 H24C . 0.9600 ?
loop_
    _geom_angle_atom_site_label_1
    _geom_angle_atom_site_label_2
    _geom_angle_atom_site_label_3
    _geom_angle_site_symmetry_1
    _geom_angle_site_symmetry_3
    _geom_angle
    _geom_angle_publ_flag
    C2 O1 C22 . . 118.1(2) ?
    C3 O2 C23 . . 114.8(2) ?
    C4 O3 C24 . . 118.3(2) ?
    C8 N1 C7 . . 107.74(19) ?
    C8 N1 C9 . . 122.63(19) ?
    C7 N1 C9 . . 129.08(17) ?
    C7 N2 N3 . . 104.45(19) ?
    C8 N3 N2 . . 113.36(18) ?
    C8 N3 C15 . . 124.4(2) ?
    N2 N3 C15 . . 121.2(2) ?
    C6 C1 C2 . . 119.3(2) ?
    C6 C1 H1A . . 120.3 ?
    C2 C1 H1A . . 120.3 ?
    O1 C2 C3 . . 115.9(2) ?
    O1 C2 C1 . . 123.9(2) ?
    C3 C2 C1 . . 120.2(2) ?
    O2 C3 C4 . . 119.8(2) ?
    O2 C3 C2 . . 119.9(2) ?
    C4 C3 C2 . . 120.1(2) ?
    O3 C4 C3 . . 115.4(2) ?
    O3 C4 C5 . . 124.5(2) ?
    C3 C4 C5 . . 120.1(2) ?
    C6 C5 C4 . . 119.5(2) ?
    C6 C5 H5A . . 120.3 ?
    C4 C5 H5A . . 120.3 ?
    C1 C6 C5 . . 120.7(2) ?
    C1 C6 C7 . . 121.8(2) ?
    C5 C6 C7 . . 117.5(2) ?
    N2 C7 N1 . . 111.06(19) ?
    N2 C7 C6 . . 123.4(2) ?
    N1 C7 C6 . . 125.6(2) ?
    N3 C8 N1 . . 103.31(19) ?
    N3 C8 S1 . . 128.53(17) ?
    N1 C8 S1 . . 128.1(2) ?
    C14 C9 C10 . . 120.7(2) ?
    C14 C9 N1 . . 119.6(2) ?
    C10 C9 N1 . . 119.7(2) ?
    C11 C10 C9 . . 119.8(2) ?
    C11 C10 H10A . . 120.1 ?
    C9 C10 H10A . . 120.1 ?
    C10 C11 C12 . . 119.2(2) ?
    C10 C11 H11A . . 120.4 ?
    C12 C11 H11A . . 120.4 ?
    C13 C12 C11 . . 121.2(2) ?
    C13 C12 Br1 . . 119.0(2) ?
    C11 C12 Br1 . . 119.8(2) ?
    C12 C13 C14 . . 119.6(2) ?
    C12 C13 H13A . . 120.2 ?
    C14 C13 H13A . . 120.2 ?
    C9 C14 C13 . . 119.4(2) ?
    C9 C14 H14A . . 120.3 ?
    C13 C14 H14A . . 120.3 ?
    N3 C15 C16 . . 114.0(2) ?
    N3 C15 H15A . . 108.8 ?
    C16 C15 H15A . . 108.8 ?
    N3 C15 H15B . . 108.8 ?
    C16 C15 H15B . . 108.8 ?
    H15A C15 H15B . . 107.7 ?
    C17 C16 C21 . . 113.4(3) ?
    C17 C16 C15 . . 123.5(3) ?
    C21 C16 C15 . . 122.8(3) ?
    F1 C17 C18 . . 119.2(4) ?
    F1 C17 C16 . . 115.8(4) ?
    C18 C17 C16 . . 124.9(4) ?
    C17 C18 C19 . . 116.8(4) ?
    C17 C18 H18A . . 121.6 ?
    C19 C18 H18A . . 121.6 ?
    C20 C19 C18 . . 122.5(5) ?
    C20 C19 H19A . . 118.7 ?
    C18 C19 H19A . . 118.7 ?
    C19 C20 C21 . . 117.8(5) ?
    C19 C20 H20A . . 121.1 ?
    C21 C20 H20A . . 121.1 ?
    F2 C21 C20 . . 119.1(4) ?
    F2 C21 C16 . . 116.4(3) ?
    C20 C21 C16 . . 124.5(4) ?
    O1 C22 H22A . . 109.5 ?
    O1 C22 H22B . . 109.5 ?
    H22A C22 H22B . . 109.5 ?
    O1 C22 H22C . . 109.5 ?
    H22A C22 H22C . . 109.5 ?
    H22B C22 H22C . . 109.5 ?
    O2 C23 H23A . . 109.5 ?
    O2 C23 H23B . . 109.5 ?
    H23A C23 H23B . . 109.5 ?
    O2 C23 H23C . . 109.5 ?
    H23A C23 H23C . . 109.5 ?
    H23B C23 H23C . . 109.5 ?
    O3 C24 H24A . . 109.5 ?
    O3 C24 H24B . . 109.5 ?
    H24A C24 H24B . . 109.5 ?
    O3 C24 H24C . . 109.5 ?
    H24A C24 H24C . . 109.5 ?
    H24B C24 H24C . . 109.5 ?
loop_
    _geom_torsion_atom_site_label_1
    _geom_torsion_atom_site_label_2
    _geom_torsion_atom_site_label_3
    _geom_torsion_atom_site_label_4
    _geom_torsion_site_symmetry_1
    _geom_torsion_site_symmetry_2
    _geom_torsion_site_symmetry_3
    _geom_torsion_site_symmetry_4
    _geom_torsion
    _geom_torsion_publ_flag
    C7 N2 N3 C8 . . . . 1.8(3) ?
    C7 N2 N3 C15 . . . . 170.8(3) ?
    C22 O1 C2 C3 . . . . 168.4(3) ?
    C22 O1 C2 C1 . . . . -10.7(4) ?
    C6 C1 C2 O1 . . . . 178.1(3) ?
    C6 C1 C2 C3 . . . . -0.9(4) ?
    C23 O2 C3 C4 . . . . -89.1(3) ?
    C23 O2 C3 C2 . . . . 95.5(3) ?
    O1 C2 C3 O2 . . . . -3.8(4) ?
    C1 C2 C3 O2 . . . . 175.3(2) ?
    O1 C2 C3 C4 . . . . -179.2(3) ?
    C1 C2 C3 C4 . . . . 0.0(4) ?
    C24 O3 C4 C3 . . . . 177.9(4) ?
    C24 O3 C4 C5 . . . . -2.6(6) ?
    O2 C3 C4 O3 . . . . 5.4(4) ?
    C2 C3 C4 O3 . . . . -179.2(3) ?
    O2 C3 C4 C5 . . . . -174.1(3) ?
    C2 C3 C4 C5 . . . . 1.3(5) ?
    O3 C4 C5 C6 . . . . 179.0(3) ?
    C3 C4 C5 C6 . . . . -1.6(5) ?
    C2 C1 C6 C5 . . . . 0.7(4) ?
    C2 C1 C6 C7 . . . . -177.9(2) ?
    C4 C5 C6 C1 . . . . 0.6(5) ?
    C4 C5 C6 C7 . . . . 179.2(3) ?
    N3 N2 C7 N1 . . . . -0.1(3) ?
    N3 N2 C7 C6 . . . . -178.9(2) ?
    C8 N1 C7 N2 . . . . -1.6(3) ?
    C9 N1 C7 N2 . . . . -173.1(2) ?
    C8 N1 C7 C6 . . . . 177.2(3) ?
    C9 N1 C7 C6 . . . . 5.7(4) ?
    C1 C6 C7 N2 . . . . -153.5(3) ?
    C5 C6 C7 N2 . . . . 27.9(4) ?
    C1 C6 C7 N1 . . . . 27.9(4) ?
    C5 C6 C7 N1 . . . . -150.7(3) ?
    N2 N3 C8 N1 . . . . -2.7(3) ?
    C15 N3 C8 N1 . . . . -171.3(3) ?
    N2 N3 C8 S1 . . . . 174.1(2) ?
    C15 N3 C8 S1 . . . . 5.6(4) ?
    C7 N1 C8 N3 . . . . 2.5(3) ?
    C9 N1 C8 N3 . . . . 174.7(2) ?
    C7 N1 C8 S1 . . . . -174.3(2) ?
    C9 N1 C8 S1 . . . . -2.1(4) ?
    C8 N1 C9 C14 . . . . -110.9(3) ?
    C7 N1 C9 C14 . . . . 59.5(3) ?
    C8 N1 C9 C10 . . . . 67.5(3) ?
    C7 N1 C9 C10 . . . . -122.1(3) ?
    C14 C9 C10 C11 . . . . 0.5(4) ?
    N1 C9 C10 C11 . . . . -178.0(2) ?
    C9 C10 C11 C12 . . . . -0.4(4) ?
    C10 C11 C12 C13 . . . . -0.6(5) ?
    C10 C11 C12 Br1 . . . . 178.9(2) ?
    C11 C12 C13 C14 . . . . 1.5(4) ?
    Br1 C12 C13 C14 . . . . -177.93(19) ?
    C10 C9 C14 C13 . . . . 0.5(4) ?
    N1 C9 C14 C13 . . . . 178.9(2) ?
    C12 C13 C14 C9 . . . . -1.5(4) ?
    C8 N3 C15 C16 . . . . -146.7(3) ?
    N2 N3 C15 C16 . . . . 45.6(4) ?
    N3 C15 C16 C17 . . . . -106.4(3) ?
    N3 C15 C16 C21 . . . . 78.7(3) ?
    C21 C16 C17 F1 . . . . 177.9(3) ?
    C15 C16 C17 F1 . . . . 2.5(4) ?
    C21 C16 C17 C18 . . . . -0.4(4) ?
    C15 C16 C17 C18 . . . . -175.8(3) ?
    F1 C17 C18 C19 . . . . -177.7(4) ?
    C16 C17 C18 C19 . . . . 0.5(6) ?
    C17 C18 C19 C20 . . . . -0.1(7) ?
    C18 C19 C20 C21 . . . . -0.3(7) ?
    C19 C20 C21 F2 . . . . -178.6(3) ?
    C19 C20 C21 C16 . . . . 0.4(6) ?
    C17 C16 C21 F2 . . . . 178.9(3) ?
    C15 C16 C21 F2 . . . . -5.7(4) ?
    C17 C16 C21 C20 . . . . -0.1(4) ?
    C15 C16 C21 C20 . . . . 175.3(3) ?
loop_
    _geom_hbond_atom_site_label_D
    _geom_hbond_atom_site_label_H
    _geom_hbond_atom_site_label_A
    _geom_hbond_site_symmetry_A
    _geom_hbond_distance_DH
    _geom_hbond_distance_HA
    _geom_hbond_distance_DA
    _geom_hbond_angle_DHA
    _geom_hbond_publ_flag
    C13 H13A O1 2_555 0.93 2.54 3.284(3) 137 yes
    C14 H14A O2 2_555 0.93 2.40 3.142(3) 137 yes
