# Supplementary material for: 4-(4-Bromo­phen­yl)-1-(2,6-difluoro­benz­yl)-3-(3,4,5-trimeth­oxy­phen­yl)-1H-1,2,4-triazole-5(4H)-thione
Source: Acta Crystallogr Sect E Struct Rep Online. 2011 Dec 10;68(Pt 1):o89. doi: 10.1107/S1600536811052330 (PMC3254440; doi:10.1107/S1600536811052330)
Supplement: Supplementary file 2 [file e-68-00o89-Isup2.hkl]

# 
# h,k,l, Fc-squared, Fo-squared, sigma(Fo-squared) and status flag 
# 
data_I
_shelx_title ' mo_ach1n_0m in C2/c (RT)' 
_shelx_refln_list_code          4 
_shelx_F_calc_maximum      463.68 
_exptl_crystal_F_000      2224.00 
_reflns_d_resolution_high  0.7087 
 
loop_ 
 _symmetry_equiv_pos_as_xyz 
 'x, y, z' 
 '-x, y, -z+1/2' 
 'x+1/2, y+1/2, z' 
 '-x+1/2, y+1/2, -z+1/2' 
 '-x, -y, -z' 
 'x, -y, z-1/2' 
 '-x+1/2, -y+1/2, -z' 
 'x+1/2, -y+1/2, z-1/2' 
 
_cell_length_a    17.6694 
_cell_length_b    15.5299 
_cell_length_c    18.0855 
_cell_angle_alpha  90.000 
_cell_angle_beta  102.955 
_cell_angle_gamma  90.000 
 
_shelx_F_squared_multiplier     1.000 
 
loop_ 
 _refln_index_h 
 _refln_index_k 
 _refln_index_l 
 _refln_F_squared_calc 
 _refln_F_squared_meas 
 _refln_F_squared_sigma 
 _refln_observed_status 
   2   0   0    59147.94    58508.34   2069.00 o 
   4   0   0     8113.02     8302.90    209.13 o 
   6   0   0     6933.61     8041.77    205.47 o 
   8   0   0     2801.72     4038.06    111.96 o 
  10   0   0     4970.18     5092.39    140.74 o 
  12   0   0      827.04      711.98     45.51 o 
  14   0   0      196.45      170.21     63.01 o 
  16   0   0      145.92      203.56     36.49 o 
  18   0   0      154.45      142.84     39.62 o 
  20   0   0      341.78      350.30     82.19 o 
  22   0   0      176.14      147.04     42.73 o 
  24   0   0     1159.80     1288.45    138.51 o 
   1   1   0     1942.25     1454.64     30.95 o 
   3   1   0   109926.27   110598.51   2224.40 o 
   5   1   0      174.90      209.83     11.73 o 
   7   1   0    28464.96    29142.63    589.15 o 
   9   1   0       38.73       34.46     15.77 o 
  11   1   0     1523.79     1425.79     52.04 o 
  13   1   0     1193.52     1319.85     45.55 o 
  15   1   0       14.35       32.11     24.96 o 
  17   1   0       48.77       54.99     23.62 o 
  19   1   0      695.12      785.70     36.88 o 
  21   1   0      203.34      218.11     31.84 o 
  23   1   0       25.18       21.58     71.16 o 
   0   2   0    46835.68    48988.11   1235.03 o 
   2   2   0      371.60      308.88     20.82 o 
   4   2   0     5395.28     5302.84     91.52 o 
   6   2   0    26027.39    28248.41    569.94 o 
   8   2   0      785.21      740.07     42.55 o 
  10   2   0     2319.35     2396.69     47.24 o 
  12   2   0       36.25       58.25     20.80 o 
  14   2   0       53.29       47.48     21.45 o 
  16   2   0      487.31      480.68     37.07 o 
  18   2   0      456.87      443.87     29.25 o 
  20   2   0        5.06       37.90     28.63 o 
  22   2   0        4.64       46.71     30.36 o 
  24   2   0      232.89      299.41    126.04 o 
   1   3   0      597.75      548.32     11.54 o 
   3   3   0       97.71       62.58      6.97 o 
   5   3   0    12194.92    12590.91    223.41 o 
   9   3   0      693.25      656.10     23.57 o 
  11   3   0      327.04      381.95     20.19 o 
  13   3   0     2627.47     2491.46     53.11 o 
  15   3   0      537.33      480.76     31.17 o 
  17   3   0        0.09       -1.73     28.87 o 
  19   3   0      377.31      386.87     29.15 o 
  21   3   0        5.64       16.72     29.55 o 
  23   3   0        6.87      -38.67     71.35 o 
   0   4   0      128.91      159.12     16.24 o 
   2   4   0     7971.86     8589.32    146.80 o 
   4   4   0     4753.83     4785.32     78.69 o 
   6   4   0    16175.84    15846.11    281.32 o 
   8   4   0     5189.04     5485.95    203.43 o 
  10   4   0      193.87      195.58     17.94 o 
  12   4   0        2.30        4.54     15.85 o 
  14   4   0      680.50      591.20     31.81 o 
  16   4   0      136.61      169.33     29.73 o 
  18   4   0       28.14       -4.14     31.19 o 
  20   4   0      451.61      481.64     31.83 o 
  22   4   0        0.06       39.37     40.13 o 
   1   5   0       49.53       71.44     15.54 o 
   3   5   0     1935.15     1853.01     41.79 o 
   5   5   0       42.42       18.99      7.82 o 
   7   5   0    13001.69    13169.82    271.56 o 
   9   5   0     8589.97     8589.09    136.61 o 
  11   5   0      154.75      105.41     18.02 o 
  13   5   0     3219.46     3111.28     69.67 o 
  15   5   0      151.27      127.52     28.52 o 
  17   5   0       38.91        9.45     29.37 o 
  19   5   0      432.94      462.37     37.99 o 
  21   5   0        9.89       13.98     29.41 o 
  23   5   0       16.29      -96.22    104.15 o 
   0   6   0    21442.03    21760.54    608.88 o 
   2   6   0    11932.97    12925.58    252.28 o 
   4   6   0    11900.25    12878.08    267.60 o 
   6   6   0     1927.29     2214.06     55.20 o 
   8   6   0     1716.08     1429.21     32.78 o 
  10   6   0       37.76       37.79     16.00 o 
  12   6   0    12901.04    12857.53    203.01 o 
  14   6   0      570.42      600.26     34.07 o 
  16   6   0      633.82      612.59     36.34 o 
  18   6   0      191.93      153.79     33.53 o 
  20   6   0      121.30      113.52     45.48 o 
  22   6   0      224.78      297.09    112.38 o 
   1   7   0      180.86      215.66     11.41 o 
   3   7   0     6401.13     5680.79    122.53 o 
   5   7   0    13978.12    13457.86    280.65 o 
   7   7   0     1022.00     1133.71     44.28 o 
   9   7   0     4190.18     4261.60     73.38 o 
  11   7   0     3342.18     3411.58     63.81 o 
  13   7   0      791.73      788.04     44.06 o 
  15   7   0      241.62      260.24     39.36 o 
  17   7   0       13.58        0.03     30.98 o 
  19   7   0      308.69      315.52     42.16 o 
  21   7   0      278.83      264.71     72.11 o 
   0   8   0    10487.51    10870.56    213.89 o 
   2   8   0    17559.51    17278.86    306.70 o 
   4   8   0     1242.00     1168.79     38.95 o 
   6   8   0     2099.69     1822.64     96.54 o 
   8   8   0      246.93      254.63     20.99 o 
  10   8   0      247.54      259.08     19.92 o 
  12   8   0    12591.92    12504.12    222.06 o 
  14   8   0       35.98       68.75     28.03 o 
  16   8   0      146.19      196.55     46.66 o 
  18   8   0      694.52      627.76     44.58 o 
  20   8   0      281.44      305.17     43.30 o 
  22   8   0      124.05      239.37     76.77 o 
   1   9   0     1292.29     1265.37     34.97 o 
   3   9   0      640.43      596.53     24.22 o 
   5   9   0     6942.01     6725.78    121.05 o 
   7   9   0      948.24      930.42     30.31 o 
   9   9   0     3746.11     3645.14     74.94 o 
  11   9   0      274.51      228.20     26.64 o 
  13   9   0      273.64      225.82     29.53 o 
  15   9   0      129.30      123.96     37.37 o 
  17   9   0       12.48      -12.97     45.41 o 
  19   9   0      186.69       97.76     41.34 o 
  21   9   0       10.22       72.54     72.70 o 
   0  10   0     1774.31     1611.71     60.91 o 
   2  10   0     3290.10     2849.72     61.53 o 
   4  10   0     2923.98     2726.76     83.15 o 
   6  10   0       37.98       56.92     14.44 o 
   8  10   0      933.88      974.27     39.24 o 
  10  10   0     2187.00     2345.09     90.67 o 
  12  10   0     1760.66     1617.49     56.62 o 
  14  10   0       81.00       97.74     33.01 o 
  16  10   0      434.22      439.01     44.58 o 
  18  10   0       71.24       85.76     40.27 o 
  20  10   0        1.26      -35.29     69.30 o 
   1  11   0      250.29      263.85     22.70 o 
   3  11   0     2330.90     2154.01     53.71 o 
   5  11   0      208.91      183.29     17.15 o 
   7  11   0     1708.52     1863.10     63.62 o 
   9  11   0      287.42      295.09     27.40 o 
  11  11   0      202.97      183.53     32.29 o 
  13  11   0       16.58       -0.37     33.55 o 
  15  11   0      111.95      174.14     50.13 o 
  17  11   0       20.57      -39.30     39.30 o 
  19  11   0        3.90      -66.46     66.46 o 
   0  12   0     1700.86     1754.33     71.48 o 
   2  12   0      421.01      355.62     22.06 o 
   4  12   0        2.78       10.41     18.57 o 
   6  12   0      836.71      937.17     27.54 o 
   8  12   0      462.77      456.13     33.70 o 
  10  12   0       31.33       53.52     32.24 o 
  12  12   0        0.65      -10.63     32.91 o 
  14  12   0      138.50      153.60     37.51 o 
  16  12   0        2.22      -34.68     37.83 o 
  18  12   0      126.94      122.35     42.64 o 
  20  12   0        4.50      108.55     82.68 o 
   1  13   0     5281.97     5232.29    106.25 o 
   3  13   0     2732.44     2701.32     60.90 o 
   5  13   0      209.10      190.05     26.06 o 
   7  13   0      212.50      210.57     27.23 o 
   9  13   0      518.15      458.28     37.81 o 
  11  13   0        0.70       21.31     34.13 o 
  13  13   0      231.79      215.05     39.45 o 
  15  13   0        4.10      -38.26     38.26 o 
  17  13   0        0.44      -11.18     41.10 o 
  19  13   0      187.06        4.26     72.98 o 
   0  14   0     5537.27     5874.12    167.35 o 
   2  14   0       39.08        1.36     26.82 o 
   4  14   0      687.98      758.37     34.07 o 
   6  14   0       26.67       56.41     27.07 o 
   8  14   0        1.96      -32.34     32.34 o 
  10  14   0       41.84       -3.20     34.95 o 
  12  14   0        5.49        4.69     37.20 o 
  14  14   0        6.61       69.94     40.86 o 
  16  14   0        0.39      -11.84     41.78 o 
  18  14   0        5.15       51.07     72.94 o 
   1  15   0       16.32       98.21     35.20 o 
   3  15   0       26.49       35.10     34.07 o 
   5  15   0      514.67      512.95     33.26 o 
   7  15   0      302.30      393.53     37.51 o 
   9  15   0       79.89       78.34     35.93 o 
  11  15   0       13.00       69.88     37.94 o 
  13  15   0       17.61       -4.85     39.31 o 
  15  15   0       44.41       40.44     48.48 o 
  17  15   0        7.30       76.01     73.41 o 
   0  16   0     2996.26     3391.59    167.76 o 
   2  16   0      876.32      938.99     77.65 o 
   4  16   0      282.53      249.41     41.84 o 
   6  16   0      169.70      147.82     57.89 o 
   8  16   0      174.69      191.13     38.82 o 
  10  16   0       66.18       86.21     38.64 o 
  12  16   0        1.58       41.57     39.56 o 
  14  16   0       75.47      125.85     42.89 o 
  16  16   0       61.45        5.37     71.43 o 
   1  17   0      210.97      203.46     52.47 o 
   3  17   0      632.20      640.71     79.28 o 
   5  17   0      175.13      136.42     81.63 o 
   7  17   0      238.78      323.51     63.47 o 
   9  17   0       44.30       28.75     60.15 o 
  11  17   0        0.97       15.87     41.92 o 
  13  17   0        6.17       86.31     44.63 o 
  15  17   0       10.03       -6.11    115.70 o 
   0  18   0      695.09      566.83     90.34 o 
   2  18   0      314.64      224.98     58.99 o 
   4  18   0      149.18      103.18     87.13 o 
   6  18   0       49.59      123.92     89.67 o 
   8  18   0       20.19      -56.26     92.58 o 
  10  18   0       48.97      107.87     67.87 o 
  12  18   0       19.76     -110.57    136.94 o 
   1  19   0        9.44        1.63     88.72 o 
   3  19   0       93.35      215.13     91.83 o 
   5  19   0       32.21       65.22     92.61 o 
   7  19   0       58.69      141.28    102.86 o 
   9  19   0        8.16       25.25    101.23 o 
  11  19   0      135.99       97.51    104.50 o 
   0  20   0       92.28       21.12     88.38 o 
   2  20   0        9.96      -21.65     90.53 o 
   4  20   0       67.66       22.66     96.14 o 
   6  20   0        0.20       43.50    100.45 o 
   8  20   0       30.63       84.78    105.68 o 
   1  21   0        2.34      -11.72    102.18 o 
   3  21   0        4.88        4.50     98.99 o 
   5  21   0        0.10      -58.09    102.54 o 
 -23   1   1        4.84      -68.93     68.93 o 
 -21   1   1       85.07      100.88     27.49 o 
 -19   1   1      197.06      232.86     40.32 o 
 -17   1   1      123.40      151.32     27.66 o 
 -15   1   1     1506.73     1629.35     47.20 o 
 -13   1   1     1067.32     1160.26     48.17 o 
 -11   1   1      612.84      671.09     22.98 o 
  -9   1   1       75.39      111.22     13.38 o 
  -7   1   1    22095.88    23332.01    573.18 o 
  -5   1   1   187964.16   195003.25   3252.93 o 
  -3   1   1     4031.99     4129.47     71.40 o 
  -1   1   1     3593.54     3448.93     87.94 o 
   3   1   1     6146.46     6439.99    115.07 o 
   5   1   1     1611.88     1615.95     35.41 o 
   7   1   1      736.84      852.22     49.74 o 
   9   1   1    10749.41    10961.25    199.62 o 
  11   1   1     1392.73     1665.60     47.85 o 
  13   1   1     2612.30     2462.63     63.81 o 
  15   1   1      715.83      709.91     38.20 o 
  17   1   1     1445.00     1387.22     48.77 o 
  19   1   1       28.58       56.61     29.15 o 
  21   1   1        2.06       21.46     30.53 o 
  23   1   1        0.57       37.60     43.95 o 
 -24   2   1     1207.98     1394.00    102.52 o 
 -22   2   1        0.89       23.19     73.40 o 
 -20   2   1       41.08       39.37     27.11 o 
 -18   2   1      466.09      445.73     27.40 o 
 -16   2   1       79.82      102.66     27.26 o 
 -14   2   1     4721.10     4609.77     82.72 o 
 -12   2   1     4132.29     3948.64     70.08 o 
 -10   2   1     6948.59     7082.63    114.40 o 
  -8   2   1     4589.96     4972.93     88.87 o 
  -6   2   1     4837.08     5384.02    113.35 o 
  -4   2   1   126447.83   130192.55   1977.34 o 
  -2   2   1    40452.32    42434.37    816.31 o 
   0   2   1     8443.35     7731.59    157.42 o 
   2   2   1     7168.08     7406.79    152.13 o 
   4   2   1    35051.44    37460.31    752.81 o 
   6   2   1      287.04      266.75     16.84 o 
   8   2   1     5596.92     5919.39    111.69 o 
  10   2   1     7591.56     7088.14    134.44 o 
  12   2   1       47.36       53.21     23.04 o 
  14   2   1     1260.11     1322.83     39.93 o 
  16   2   1       60.10       66.53     25.65 o 
  18   2   1        9.88       13.53     31.37 o 
  20   2   1      315.08      316.99     36.56 o 
  22   2   1      437.31      509.96     36.24 o 
 -23   3   1       12.85      112.50     74.26 o 
 -21   3   1      399.81      386.39     71.89 o 
 -19   3   1      137.38      183.75     27.29 o 
 -17   3   1       98.82       81.56     29.28 o 
 -15   3   1     1938.75     1683.45     50.23 o 
 -13   3   1      138.39      245.96     20.65 o 
 -11   3   1    13407.57    13969.51    217.40 o 
  -9   3   1     1504.28     1614.10     36.64 o 
  -7   3   1     6012.78     6970.05    121.32 o 
  -5   3   1    22450.54    22164.42    348.86 o 
  -3   3   1    32263.25    32551.53    495.26 o 
  -1   3   1      621.53      517.64     11.40 o 
   1   3   1     3848.25     4709.54     73.04 o 
   3   3   1    54855.21    56010.12    942.24 o 
   5   3   1     7279.21     7606.46    130.91 o 
   7   3   1    16587.78    15881.90    719.36 o 
   9   3   1     8542.55     8462.27    134.60 o 
  11   3   1     1491.53     1434.90     46.13 o 
  13   3   1      269.60      267.05     26.25 o 
  15   3   1      817.04      862.42     33.41 o 
  17   3   1       97.66      112.81     31.66 o 
  19   3   1      172.71      188.67     35.27 o 
  21   3   1       57.98       80.63     51.88 o 
  23   3   1       51.67        3.93     40.79 o 
 -24   4   1        5.55      -79.45     79.45 o 
 -22   4   1       94.46      -17.68     71.97 o 
 -20   4   1      167.92      212.48     28.36 o 
 -18   4   1      364.52      397.68     45.40 o 
 -16   4   1        0.69       35.91     26.69 o 
 -14   4   1     6060.11     5949.56    113.93 o 
 -12   4   1     1438.80     1626.51     46.98 o 
 -10   4   1     2658.48     2887.34     53.17 o 
  -8   4   1      411.73      333.60     16.78 o 
  -6   4   1     1618.36     1694.16     30.32 o 
  -4   4   1      922.71     1102.20     49.59 o 
  -2   4   1    15552.53    16514.79    243.91 o 
   0   4   1    19513.10    19473.05    329.19 o 
   2   4   1    46035.76    45859.95    693.24 o 
   4   4   1    26644.62    27876.92    470.08 o 
   6   4   1      102.30       62.10     10.69 o 
   8   4   1    13850.26    13902.19    237.87 o 
  10   4   1     3781.02     3688.04     82.31 o 
  12   4   1      197.05      226.24     25.22 o 
  14   4   1      970.92      963.25     32.67 o 
  16   4   1        2.54       -3.22     36.26 o 
  18   4   1      133.19       94.85     40.15 o 
  20   4   1      218.94      254.56     38.25 o 
  22   4   1       11.39        2.05     32.78 o 
 -23   5   1        0.80       25.25     73.32 o 
 -21   5   1       61.11       88.51     68.41 o 
 -19   5   1      248.87      261.53     49.62 o 
 -17   5   1      884.26     1009.68     41.68 o 
 -15   5   1       77.89       82.03     27.94 o 
 -13   5   1     5395.99     5366.22    103.86 o 
 -11   5   1      243.10      268.22     19.15 o 
  -9   5   1     3959.72     4755.18     79.41 o 
  -7   5   1     3773.26     3133.26     91.86 o 
  -5   5   1     3764.23     3659.50     61.01 o 
  -1   5   1     1205.85     1314.50     25.26 o 
   1   5   1    39066.56    38860.22    653.78 o 
   3   5   1     3772.71     3335.90     54.44 o 
   5   5   1    30351.93    31693.29    481.77 o 
   7   5   1    12012.85    13256.45    205.11 o 
   9   5   1     3116.33     3161.88     57.62 o 
  11   5   1      134.69      154.59     28.35 o 
  13   5   1     1136.44     1077.94     34.93 o 
  15   5   1     1330.88     1337.66     74.10 o 
  17   5   1       69.41      128.51     32.67 o 
  19   5   1      359.99      428.79     38.62 o 
  21   5   1      141.92      167.85     43.47 o 
  23   5   1       70.85      117.13    111.71 o 
 -22   6   1      207.51      198.90    109.74 o 
 -20   6   1       22.36       43.89     32.47 o 
 -18   6   1        6.07      -30.95     30.95 o 
 -16   6   1       18.34        5.16     27.70 o 
 -14   6   1      247.14      303.66     27.50 o 
 -12   6   1     2393.57     2161.92     53.83 o 
 -10   6   1     6869.21     6724.59    109.53 o 
  -8   6   1        8.96       -3.31     12.60 o 
  -6   6   1     6371.69     6134.21    109.67 o 
  -4   6   1     6995.53     7695.99    153.06 o 
  -2   6   1    28972.59    29112.38    490.86 o 
   0   6   1    28235.09    27737.84    467.40 o 
   2   6   1     2823.14     2999.05     63.02 o 
   4   6   1       75.88      114.77      9.86 o 
   6   6   1      475.98      559.51     18.00 o 
   8   6   1    13666.68    14499.88    224.78 o 
  10   6   1     1155.02     1216.41     71.36 o 
  12   6   1     1012.18     1065.71     33.83 o 
  14   6   1      565.41      534.38     33.06 o 
  16   6   1      126.94      106.25     31.34 o 
  18   6   1        3.03       49.16     34.19 o 
  20   6   1       44.76       60.45     40.19 o 
  22   6   1        0.86        5.76     46.77 o 
 -23   7   1       66.95       46.20    110.43 o 
 -21   7   1        0.79       21.55     68.86 o 
 -19   7   1        1.81      -14.84     32.59 o 
 -17   7   1       70.09       72.03     30.68 o 
 -15   7   1       43.00       13.06     26.85 o 
 -13   7   1     1400.43     1328.18     46.69 o 
 -11   7   1     2039.27     1806.21     48.67 o 
  -9   7   1     6794.08     7099.96    129.27 o 
  -7   7   1     2383.63     2319.23     44.72 o 
  -5   7   1      754.75      856.05     28.68 o 
  -3   7   1     1880.53     1695.69     32.77 o 
  -1   7   1     2187.18     2147.13     37.53 o 
   1   7   1     1236.09     1148.56     28.15 o 
   3   7   1     5338.15     5508.92     98.58 o 
   5   7   1     5591.10     5518.02     89.63 o 
   7   7   1    12375.16    12345.41    213.22 o 
   9   7   1        4.36      -16.28     17.26 o 
  11   7   1     1230.19     1216.55     47.61 o 
  13   7   1      541.28      506.65     31.98 o 
  15   7   1      416.37      436.94     34.24 o 
  17   7   1        4.49        1.75     32.13 o 
  19   7   1       12.35      -38.13     38.13 o 
  21   7   1       97.65       85.56     43.68 o 
 -22   8   1      175.36       58.56    108.63 o 
 -20   8   1      173.18      266.40     72.15 o 
 -18   8   1       57.24       25.76     32.46 o 
 -16   8   1      192.31      236.56     32.09 o 
 -14   8   1     1118.09     1083.75     40.98 o 
 -12   8   1      518.37      600.94     30.71 o 
 -10   8   1      916.38      779.48     32.35 o 
  -8   8   1       82.19      117.36     17.15 o 
  -6   8   1     1270.94     1355.25     35.01 o 
  -4   8   1     3001.10     3006.52     58.63 o 
  -2   8   1       32.54       25.54     10.61 o 
   0   8   1    14852.50    14797.12    227.75 o 
   2   8   1      663.60      689.33     22.88 o 
   4   8   1     1490.93     1649.94     34.40 o 
   6   8   1        0.13      -13.34     13.34 o 
   8   8   1     1587.09     1694.23     58.75 o 
  10   8   1       12.01       19.71     17.45 o 
  12   8   1      123.30       77.34     26.11 o 
  14   8   1      118.77      171.84     30.24 o 
  16   8   1       17.21      -35.07     35.07 o 
  18   8   1       96.07       72.40     39.31 o 
  20   8   1        1.65       12.52     52.54 o 
  22   8   1        5.76       55.04     73.42 o 
 -21   9   1        0.75      120.46     73.71 o 
 -19   9   1       22.68      -12.71     64.05 o 
 -17   9   1        1.29      -24.45     34.50 o 
 -15   9   1      240.58      244.41     31.34 o 
 -13   9   1        0.44       25.92     25.95 o 
 -11   9   1      212.33      226.02     25.80 o 
  -9   9   1     3006.26     2862.06     62.79 o 
  -7   9   1       31.07       70.70     18.32 o 
  -5   9   1     1029.78      952.77     26.89 o 
  -3   9   1     2796.96     3125.08     55.39 o 
  -1   9   1      626.40      656.41     18.01 o 
   1   9   1     2633.15     2341.30     44.38 o 
   3   9   1      492.51      542.66     21.66 o 
   5   9   1      714.35      752.42     23.44 o 
   7   9   1     1369.05      893.88     58.33 o 
   9   9   1        0.77       22.30     19.76 o 
  11   9   1       67.61       62.15     30.91 o 
  13   9   1      100.71      201.95     33.60 o 
  15   9   1      185.64      191.82     38.77 o 
  17   9   1        7.36       10.51     38.23 o 
  19   9   1        0.81       -9.00     42.18 o 
  21   9   1      346.54      332.77     47.91 o 
 -20  10   1       25.55       58.42     66.50 o 
 -18  10   1      300.38      399.72     60.98 o 
 -16  10   1      329.85      298.73     37.73 o 
 -14  10   1       27.82       33.93     32.88 o 
 -12  10   1      142.14      138.36     31.12 o 
 -10  10   1       68.86       77.09     24.10 o 
  -8  10   1      350.25      368.30     47.70 o 
  -6  10   1     1237.66     1268.63     32.81 o 
  -4  10   1      202.25      235.43     17.64 o 
  -2  10   1     4134.76     4353.34     66.06 o 
   0  10   1     2337.27     2451.45     48.77 o 
   2  10   1      527.21      590.19     21.76 o 
   4  10   1     8881.73     8789.62    188.56 o 
   6  10   1      237.86      177.04     36.12 o 
   8  10   1     3113.94     3019.43     64.64 o 
  10  10   1       52.52       83.19     29.33 o 
  12  10   1       30.73       36.07     31.97 o 
  14  10   1      154.63       93.00     43.28 o 
  16  10   1       71.54       83.39     40.05 o 
  18  10   1      107.52       55.24     41.91 o 
  20  10   1      174.24      201.02     45.84 o 
 -21  11   1        0.04      -35.26     74.37 o 
 -19  11   1      145.81      107.88     67.15 o 
 -17  11   1       69.93      116.36     60.71 o 
 -15  11   1       20.15       17.79     35.06 o 
 -13  11   1       30.70       36.79     52.34 o 
 -11  11   1       25.88      103.20     26.94 o 
  -9  11   1     2804.52     2599.51     54.91 o 
  -7  11   1     1376.79     1368.24     33.51 o 
  -5  11   1     1107.44     1140.39     31.62 o 
  -3  11   1     3819.52     4284.99     74.29 o 
  -1  11   1       99.64      120.36     17.04 o 
   1  11   1     2016.99     2043.50     61.32 o 
   3  11   1     4385.48     4307.35    125.98 o 
   5  11   1     3361.16     3400.30     72.83 o 
   7  11   1     2695.09     2843.43     62.57 o 
   9  11   1      248.19      214.15     31.21 o 
  11  11   1      668.74      587.10     39.99 o 
  13  11   1      421.19      398.71     38.62 o 
  15  11   1       42.73      -37.35     37.35 o 
  17  11   1        0.49      -39.17     73.89 o 
  19  11   1      116.12       64.81     44.23 o 
 -20  12   1        0.66      -35.74     72.54 o 
 -18  12   1       11.57       57.68     85.81 o 
 -16  12   1       57.20      -22.08     46.62 o 
 -14  12   1       15.32        1.55     35.14 o 
 -12  12   1      447.75      460.16     37.51 o 
 -10  12   1       32.24       63.85     46.43 o 
  -8  12   1       76.98       58.79     21.88 o 
  -6  12   1     1799.36     1796.52     39.71 o 
  -4  12   1     3624.72     3464.50     64.00 o 
  -2  12   1    21289.34    21598.71    385.34 o 
   0  12   1     8088.64     7693.81    145.89 o 
   2  12   1     3421.28     3345.51    108.97 o 
   4  12   1     1638.60     1588.33     39.52 o 
   6  12   1       69.51      106.84     28.71 o 
   8  12   1     1468.39     1346.84     50.27 o 
  10  12   1      104.26      162.64     34.19 o 
  12  12   1      503.21      407.19     39.69 o 
  14  12   1      446.33      338.20     40.42 o 
  16  12   1        6.47       48.34     44.85 o 
  18  12   1       69.66       54.10     42.89 o 
  20  12   1       41.59      -20.79    174.37 o 
 -19  13   1        4.32       -1.06     71.73 o 
 -17  13   1       40.01       61.79     65.68 o 
 -15  13   1       95.88      119.58     44.60 o 
 -13  13   1       42.87      -26.11     35.12 o 
 -11  13   1       73.05       95.85     36.02 o 
  -9  13   1      629.80      622.84     71.96 o 
  -7  13   1     1477.50     1381.97     53.79 o 
  -5  13   1     3415.34     3511.67     67.28 o 
  -3  13   1      698.05      659.55     32.73 o 
  -1  13   1      151.66      124.56     25.99 o 
   1  13   1       30.63       45.31     20.56 o 
   3  13   1     3337.91     3379.38     71.90 o 
   5  13   1     1037.54     1136.81     38.65 o 
   7  13   1      109.08      128.37     26.98 o 
   9  13   1       87.41       79.65     42.69 o 
  11  13   1        1.37      -25.96     34.96 o 
  13  13   1        1.45      -21.12     37.84 o 
  15  13   1        0.41      -33.78     41.06 o 
  17  13   1       34.62       -9.37     49.82 o 
  19  13   1       10.38       35.01     74.91 o 
 -18  14   1      188.97      279.70     74.66 o 
 -16  14   1       18.50      -48.08     63.86 o 
 -14  14   1        6.46       14.32     36.71 o 
 -12  14   1      231.14      202.00     37.69 o 
 -10  14   1        6.82        5.52     33.43 o 
  -8  14   1      281.27      325.90     55.95 o 
  -6  14   1      737.94      786.55     45.33 o 
  -4  14   1      321.50      392.65     38.25 o 
  -2  14   1       89.72       56.01     27.02 o 
   0  14   1      669.69      741.84     35.81 o 
   2  14   1      145.35      137.08     26.96 o 
   4  14   1      120.02      150.19     27.19 o 
   6  14   1     1027.57     1033.27     39.85 o 
   8  14   1       30.42       26.47     33.93 o 
  10  14   1      175.87      109.59     37.94 o 
  12  14   1       21.65       -3.95     38.10 o 
  14  14   1      260.14      299.74     66.89 o 
  16  14   1      130.14      124.29     45.42 o 
  18  14   1       11.53       74.28     75.22 o 
 -17  15   1        5.89       11.93     69.94 o 
 -15  15   1       18.21      -67.48    102.30 o 
 -13  15   1       39.37       44.94     38.30 o 
 -11  15   1       30.56       82.11     36.78 o 
  -9  15   1       32.39        2.25     32.94 o 
  -7  15   1      370.54      399.13     56.11 o 
  -5  15   1     2711.98     2837.27     85.75 o 
  -3  15   1      372.51      365.78     39.74 o 
  -1  15   1       16.31       31.04     42.10 o 
   1  15   1       13.10       33.32     35.42 o 
   3  15   1      303.93      377.03     37.41 o 
   5  15   1      273.69      296.16     31.21 o 
   7  15   1       70.64      147.29     36.24 o 
   9  15   1       72.70       75.18     36.60 o 
  11  15   1        4.28      -39.31     39.31 o 
  13  15   1        0.16      -31.73     41.70 o 
  15  15   1       19.84       47.93     44.80 o 
  17  15   1       44.05       78.68     69.79 o 
 -16  16   1        6.89      -31.35     68.27 o 
 -14  16   1        5.85      -34.65     65.54 o 
 -12  16   1       19.22      -56.28     56.28 o 
 -10  16   1      155.13      126.52    127.63 o 
  -8  16   1       74.25       84.34     54.75 o 
  -6  16   1       40.03        6.92     49.63 o 
  -4  16   1       96.23       26.82     46.19 o 
  -2  16   1      804.13      903.67     63.22 o 
   0  16   1       90.27       78.74     47.64 o 
   2  16   1       82.60       98.23     38.65 o 
   4  16   1      137.01      128.95     32.37 o 
   6  16   1        2.59       32.88     35.87 o 
   8  16   1        0.28        1.52     37.92 o 
  10  16   1       11.07       42.90     40.25 o 
  12  16   1       38.93       37.68     42.88 o 
  14  16   1        0.68       20.98     91.23 o 
  16  16   1        2.05      -26.82     71.89 o 
 -15  17   1        1.38      -10.71     69.83 o 
 -13  17   1        3.17       36.83     74.19 o 
 -11  17   1       10.23       -2.61     61.79 o 
  -9  17   1       83.34       60.50     72.13 o 
  -7  17   1        3.79      -46.01     75.96 o 
  -5  17   1        4.01       42.28     76.66 o 
  -3  17   1       23.63       30.26     51.07 o 
  -1  17   1        6.66      -33.94     49.81 o 
   1  17   1        1.09       85.44     50.87 o 
   3  17   1      205.03      205.77     54.15 o 
   5  17   1       93.37       58.86     38.78 o 
   7  17   1        0.51      -31.48     39.25 o 
   9  17   1       58.45       73.47     40.67 o 
  11  17   1       11.30       26.75     52.70 o 
  13  17   1        0.45       14.92     43.62 o 
  15  17   1       77.16      -51.06    108.41 o 
 -12  18   1        7.21       65.06     69.44 o 
 -10  18   1        3.60      -18.77     94.13 o 
  -8  18   1       73.97       28.15     91.82 o 
  -6  18   1        1.45       47.18     87.72 o 
  -4  18   1      164.71      143.93     85.89 o 
  -2  18   1        2.67      -36.88     55.42 o 
   0  18   1       11.33      -51.90     51.90 o 
   2  18   1       24.79      112.71     54.87 o 
   4  18   1      115.34      242.12     89.71 o 
   6  18   1       16.38       28.88     90.54 o 
   8  18   1        5.83       67.37     43.79 o 
  10  18   1       48.69       58.58     44.42 o 
  12  18   1       36.44      -43.26     43.26 o 
 -11  19   1       15.85       -2.31     99.68 o 
  -9  19   1        0.81      -97.01     97.01 o 
  -7  19   1       13.85      100.31     97.47 o 
  -5  19   1       55.68      183.62     94.11 o 
  -3  19   1       12.56       63.08     87.64 o 
  -1  19   1        5.83      -57.16     57.16 o 
   1  19   1        4.08      -57.87     57.87 o 
   3  19   1       83.65       67.33     89.34 o 
   5  19   1      123.94      171.30     98.94 o 
   7  19   1        9.08       25.88     97.21 o 
   9  19   1       34.58      258.91    105.84 o 
  11  19   1        9.36      -92.75     92.75 o 
  -8  20   1       17.27       59.08    106.50 o 
  -6  20   1       29.67      111.76    100.33 o 
  -4  20   1       55.28      -64.36     94.08 o 
  -2  20   1      240.84      253.33     94.38 o 
   0  20   1      339.15      310.27     68.07 o 
   2  20   1      115.04      147.59     96.50 o 
   4  20   1       53.56      220.22    102.34 o 
   6  20   1        1.93       19.31    101.17 o 
   8  20   1        0.69     -102.56    102.56 o 
  -5  21   1       94.76     -100.88    100.88 o 
  -3  21   1       54.83       71.65    100.46 o 
  -1  21   1        6.12      -41.99     94.48 o 
   1  21   1        0.56       72.79     98.51 o 
   3  21   1       84.53      -81.76    101.57 o 
   5  21   1       32.39      -11.24    103.30 o 
 -24   0   2       93.07      126.21    108.61 o 
 -22   0   2      315.65      448.36    101.25 o 
 -20   0   2     1349.75     1333.44    123.32 o 
 -18   0   2       30.58       -8.31     54.93 o 
 -16   0   2      299.93      277.31     56.48 o 
 -14   0   2        6.20       -1.05     30.49 o 
 -12   0   2     8990.87     9821.05    196.75 o 
 -10   0   2     6946.29     7006.74    141.56 o 
  -8   0   2     5492.49     6095.85    122.33 o 
  -6   0   2    79738.57    83969.27   1910.55 o 
  -2   0   2    20570.77    20257.30    506.58 o 
   0   0   2      335.85      250.08     13.77 o 
   2   0   2    28058.00    28080.61    694.42 o 
   4   0   2    21782.04    24073.08    598.27 o 
   6   0   2    36021.14    35538.25    915.27 o 
   8   0   2       72.02       48.23     27.05 o 
  10   0   2    11736.43    12508.36    322.40 o 
  12   0   2    17505.60    17717.73    453.17 o 
  14   0   2     1427.13     1756.10     79.24 o 
  16   0   2     1736.75     1460.67    119.33 o 
  18   0   2      164.70      203.94     54.44 o 
  20   0   2       41.68       15.68     78.74 o 
  22   0   2      122.85      200.66     49.62 o 
 -23   1   2       72.39       57.38     72.94 o 
 -21   1   2      670.82      792.18     79.50 o 
 -19   1   2      130.16      154.65     24.96 o 
 -17   1   2     3889.59     3565.09     72.02 o 
 -15   1   2      909.87      888.78     26.43 o 
 -13   1   2      152.69      202.97     16.19 o 
 -11   1   2       87.79       98.49     12.53 o 
  -9   1   2    36174.73    37732.95    572.45 o 
  -7   1   2     7306.92     7475.39    187.31 o 
  -5   1   2    13878.28    13994.44    207.22 o 
  -3   1   2    19203.46    19690.24    346.47 o 
  -1   1   2     7478.92     8373.35    171.61 o 
   1   1   2    10249.28     9026.29    184.12 o 
   3   1   2    64504.83    65588.45   1145.31 o 
   5   1   2    29466.06    30266.71    531.09 o 
   7   1   2    21232.62    22499.78    458.18 o 
   9   1   2       16.44       77.80     18.46 o 
  11   1   2     6276.07     6792.43    131.58 o 
  13   1   2       72.42       97.45     26.69 o 
  15   1   2     2633.12     2452.59     68.11 o 
  17   1   2      410.11      400.38     39.29 o 
  19   1   2      187.34      179.82     70.83 o 
  21   1   2        0.03       -2.75     32.38 o 
  23   1   2      120.79      151.49     36.90 o 
 -24   2   2      102.83       77.60     79.84 o 
 -22   2   2        5.50       32.40    140.62 o 
 -20   2   2       48.24      -19.29     61.45 o 
 -18   2   2      225.97      187.86     24.14 o 
 -16   2   2       32.45       40.64     23.14 o 
 -14   2   2      637.19      619.95     21.64 o 
 -12   2   2       15.85       46.80     15.70 o 
 -10   2   2     1440.30     1490.76     46.11 o 
  -8   2   2    20929.20    21856.96    367.92 o 
  -6   2   2      250.05      243.38     17.13 o 
  -4   2   2    32920.04    33316.09    506.26 o 
  -2   2   2     5077.85     4936.30    127.10 o 
   0   2   2     1067.65      976.35     20.25 o 
   4   2   2     9233.97    10052.38    179.31 o 
   6   2   2      214.24      264.31     39.04 o 
   8   2   2      578.19      715.11     26.48 o 
  10   2   2      473.00      630.20     28.48 o 
  12   2   2      541.46      591.23     35.33 o 
  14   2   2       84.78       61.14     29.37 o 
  16   2   2      933.34      860.00     48.10 o 
  18   2   2       14.36       26.42     32.16 o 
  20   2   2       88.18       92.81     41.05 o 
  22   2   2      180.29      194.67     35.18 o 
 -23   3   2       17.72        9.84     71.81 o 
 -21   3   2        4.74       53.58     62.11 o 
 -19   3   2      305.96      342.77     43.21 o 
 -17   3   2       93.20       64.63     21.27 o 
 -15   3   2      522.38      519.86     29.94 o 
 -13   3   2     1783.49     1802.42     44.06 o 
 -11   3   2     2481.06     2610.39     76.85 o 
  -9   3   2     4616.49     4156.06     69.44 o 
  -7   3   2    20070.25    19961.26    304.41 o 
  -5   3   2    17401.14    17875.62    273.44 o 
  -3   3   2     1689.33     1831.07     34.76 o 
  -1   3   2     1194.31     1083.45     26.64 o 
   1   3   2    10269.97    10347.23    210.92 o 
   3   3   2    19981.51    20867.12    517.14 o 
   5   3   2       80.30       84.91     22.48 o 
   7   3   2     2130.82     1991.85     45.53 o 
   9   3   2     5793.91     5972.66    114.67 o 
  11   3   2     1194.52     1111.92     38.59 o 
  13   3   2      186.38      195.89     28.77 o 
  15   3   2      189.13      236.64     26.50 o 
  17   3   2      853.22     1000.20     53.49 o 
  19   3   2       19.51      -29.56     34.05 o 
  21   3   2       12.66       89.17     67.21 o 
  23   3   2        1.22      -36.29     36.29 o 
 -24   4   2      227.12      155.27     79.16 o 
 -22   4   2       36.34       83.81     69.20 o 
 -20   4   2      252.79      237.69     65.10 o 
 -18   4   2      114.37       52.32     35.25 o 
 -16   4   2      175.96      197.35     27.45 o 
 -14   4   2     7026.52     7121.57    133.03 o 
 -12   4   2     3453.88     3687.07     71.40 o 
 -10   4   2     2701.11     2423.70     45.70 o 
  -8   4   2     5775.86     5456.63     87.93 o 
  -6   4   2       17.91       18.29      6.94 o 
  -4   4   2     1312.67     1245.47     20.65 o 
  -2   4   2    40688.07    42821.71    719.63 o 
   0   4   2      118.45      170.75      9.65 o 
   2   4   2     2952.46     3059.08     45.21 o 
   4   4   2     9925.06    10476.38    178.92 o 
   6   4   2      984.29      934.10     34.55 o 
   8   4   2      271.43      252.56     41.45 o 
  10   4   2     5049.07     4889.72     84.21 o 
  12   4   2     1492.28     1574.54     53.32 o 
  14   4   2       31.59       28.89     24.24 o 
  16   4   2      350.42      367.65     34.17 o 
  18   4   2      910.43     1069.71     75.72 o 
  20   4   2        3.50       12.21     36.46 o 
  22   4   2       22.29       42.40     36.21 o 
 -23   5   2        0.19      -71.60     71.60 o 
 -21   5   2      225.73      256.13     68.20 o 
 -19   5   2       68.34       30.49     34.09 o 
 -17   5   2      274.90      276.87     38.25 o 
 -15   5   2     4222.88     4119.74     86.08 o 
 -13   5   2        7.62        0.72     21.85 o 
 -11   5   2     1984.29     2365.80     52.86 o 
  -9   5   2      144.07       86.19     12.36 o 
  -7   5   2     1789.82     1599.50     33.05 o 
  -5   5   2     5084.27     5096.07     90.89 o 
  -3   5   2     4922.81     5202.57     79.24 o 
  -1   5   2     2599.42     2790.86     51.38 o 
   1   5   2       19.21        9.08     10.34 o 
   3   5   2     4141.39     4727.69     75.16 o 
   5   5   2    16197.00    16323.72    278.72 o 
   7   5   2      287.73      297.27     25.25 o 
   9   5   2     1358.11     1556.91     39.89 o 
  11   5   2      342.89      370.20     52.95 o 
  13   5   2     1361.45     1433.35     40.57 o 
  15   5   2     1503.04     1430.87     48.79 o 
  17   5   2       33.10       37.74     36.60 o 
  19   5   2      818.84      811.04     44.98 o 
  21   5   2      157.38      142.00     43.53 o 
  23   5   2       29.87        9.32     36.66 o 
 -22   6   2        6.77       70.54     72.96 o 
 -20   6   2      175.27      186.21     52.70 o 
 -18   6   2        1.51      -20.93     37.69 o 
 -16   6   2        0.46      -19.22     26.83 o 
 -14   6   2     2435.81     2422.19     74.10 o 
 -12   6   2      321.77      302.83     28.45 o 
 -10   6   2      214.54      188.60     22.71 o 
  -8   6   2     1181.22     1446.65     33.50 o 
  -6   6   2    15079.28    16626.19    256.40 o 
  -4   6   2      101.60      172.28     15.61 o 
  -2   6   2    37359.38    36944.41    728.95 o 
   0   6   2     6322.23     6493.28    113.05 o 
   2   6   2     5994.45     5784.83    101.20 o 
   4   6   2    14558.71    15738.73    221.90 o 
   6   6   2     6778.14     7801.30    257.70 o 
   8   6   2      834.37      935.79     30.94 o 
  10   6   2     1876.61     1975.23     47.09 o 
  12   6   2      205.79      251.43     24.91 o 
  14   6   2       83.48       91.10     28.00 o 
  16   6   2      118.94      145.93     31.94 o 
  18   6   2      548.80      604.55     46.78 o 
  20   6   2      117.85       41.93     42.12 o 
  22   6   2        2.45       13.72     50.86 o 
 -23   7   2       25.40      -95.81    108.24 o 
 -21   7   2       84.96       93.71     55.28 o 
 -19   7   2      338.89      506.72     54.22 o 
 -17   7   2      272.69      206.29     46.31 o 
 -15   7   2      848.63      846.40     35.67 o 
 -13   7   2     2053.31     2073.30     81.56 o 
 -11   7   2      160.84      150.34     22.34 o 
  -9   7   2     1920.68     2244.66     50.82 o 
  -7   7   2     4446.58     3991.00     68.83 o 
  -5   7   2    16791.88    19161.82    269.24 o 
  -3   7   2     6564.17     7439.59    104.15 o 
  -1   7   2      439.84      410.54     19.05 o 
   1   7   2      326.59      379.56     28.58 o 
   3   7   2    52287.72    54701.92    831.82 o 
   5   7   2     3248.74     2876.37     51.57 o 
   7   7   2     9494.52    10017.32    157.83 o 
   9   7   2       65.32       35.59     16.60 o 
  11   7   2       12.33       21.45     19.31 o 
  13   7   2      774.52      804.59     48.45 o 
  15   7   2        4.67       13.73     30.33 o 
  17   7   2       18.81       42.48     41.61 o 
  19   7   2        0.15       31.19     42.02 o 
  21   7   2      100.79       44.97     55.65 o 
 -22   8   2        3.94      137.72    108.71 o 
 -20   8   2       78.84      107.43     66.38 o 
 -18   8   2       12.75        8.74     48.03 o 
 -16   8   2      529.47      638.97     35.49 o 
 -14   8   2     1138.33     1038.26     39.31 o 
 -12   8   2      215.61      214.62     25.05 o 
 -10   8   2     1241.45     1271.55     38.39 o 
  -8   8   2     1614.56     1701.76     38.70 o 
  -6   8   2     5169.45     5484.14     82.68 o 
  -4   8   2     8360.70     7504.57    105.89 o 
  -2   8   2    14215.96    14184.21    243.29 o 
   0   8   2    31673.70    31710.91    536.46 o 
   2   8   2    12129.37    12212.27    210.18 o 
   4   8   2     4765.79     6002.25     97.02 o 
   6   8   2      575.58      613.33     21.07 o 
   8   8   2      103.22        6.93     20.05 o 
  10   8   2       29.34        2.69     18.67 o 
  12   8   2      179.11      155.70     27.35 o 
  14   8   2       54.36       11.34     33.54 o 
  16   8   2      380.69      398.67     43.61 o 
  18   8   2      753.06      777.28     55.54 o 
  20   8   2       33.88       36.98     51.64 o 
  22   8   2       72.84       89.60     75.84 o 
 -21   9   2      107.87      176.93     72.38 o 
 -19   9   2      181.13      259.00     66.96 o 
 -17   9   2       97.44       37.44     45.78 o 
 -15   9   2        5.06      -23.78     27.81 o 
 -13   9   2      985.38      865.06     35.10 o 
 -11   9   2     3299.13     3293.40     70.34 o 
  -9   9   2      245.26      243.62     20.60 o 
  -7   9   2     8424.25     8937.08    142.36 o 
  -5   9   2    14679.26    15743.79    270.64 o 
  -3   9   2     4010.73     4572.52     76.60 o 
  -1   9   2      232.93      311.64     16.42 o 
   1   9   2     5836.36     5615.73    101.74 o 
   3   9   2    11981.41    11472.40    199.14 o 
   5   9   2     2531.69     2650.19     49.81 o 
   7   9   2     1800.76     1144.67     59.89 o 
   9   9   2     1113.50     1145.86     37.76 o 
  11   9   2     2128.95     1958.16     52.20 o 
  13   9   2      126.31      152.13     34.43 o 
  15   9   2       40.33       56.83     38.24 o 
  17   9   2       56.59       60.33     40.33 o 
  19   9   2       26.17      134.62     59.25 o 
  21   9   2        0.85      -34.10     45.88 o 
 -20  10   2        0.08       97.64     70.65 o 
 -18  10   2      106.81       97.42     75.69 o 
 -16  10   2       17.94       21.24     51.70 o 
 -14  10   2       40.63      -23.53     37.00 o 
 -12  10   2      121.73       81.35     26.14 o 
 -10  10   2      227.83      188.02     42.14 o 
  -8  10   2      506.18      506.59     23.57 o 
  -6  10   2      768.99      775.81     24.72 o 
  -4  10   2     1840.25     1751.83     39.80 o 
  -2  10   2    11531.35    11292.92    177.06 o 
   0  10   2    10836.54    10575.01    166.41 o 
   2  10   2     8401.27     8362.15    148.07 o 
   4  10   2     2682.00     2833.74     56.86 o 
   6  10   2     1372.75     1389.15     34.68 o 
   8  10   2      269.90      344.91     30.59 o 
  10  10   2      241.26      319.40     45.35 o 
  12  10   2       10.39       11.65     35.85 o 
  14  10   2       72.60       81.45     36.67 o 
  16  10   2      267.81      239.25     45.57 o 
  18  10   2        1.64        2.19     42.52 o 
  20  10   2       26.64      -10.75     46.23 o 
 -21  11   2        0.74      -56.33     72.87 o 
 -19  11   2       40.71      -13.47     66.95 o 
 -17  11   2        9.94      -48.77     61.02 o 
 -15  11   2        2.33      -28.47     32.36 o 
 -13  11   2        8.72        2.11     29.28 o 
 -11  11   2      372.40      300.81     36.56 o 
  -9  11   2     1094.07     1245.93     35.95 o 
  -7  11   2      127.47      160.50     18.07 o 
  -5  11   2     5362.12     5347.96     89.90 o 
  -3  11   2     8409.17     8633.21    138.43 o 
  -1  11   2       28.14       45.02     16.59 o 
   1  11   2      155.00      160.64     17.90 o 
   3  11   2      429.04      333.15     22.09 o 
   5  11   2     2217.94     2339.49     85.37 o 
   7  11   2      889.71      908.12     45.16 o 
   9  11   2       13.34       58.51     29.51 o 
  11  11   2       18.36       13.46     32.43 o 
  13  11   2      426.67      474.17     41.87 o 
  15  11   2       40.58       18.22     38.96 o 
  17  11   2       12.19       28.29     43.36 o 
  19  11   2      107.43       24.33     46.71 o 
 -20  12   2      138.49       98.14     69.56 o 
 -18  12   2      171.36      268.27     65.81 o 
 -16  12   2      125.54      154.60     62.47 o 
 -14  12   2      248.87      206.67     34.50 o 
 -12  12   2      142.09      150.85     32.18 o 
 -10  12   2      197.46      186.53     24.55 o 
  -8  12   2     1184.40     1050.12     38.63 o 
  -6  12   2      722.43      648.33     24.08 o 
  -4  12   2      540.20      663.13     30.54 o 
  -2  12   2      603.08      665.73     25.91 o 
   0  12   2       46.39       21.24     18.91 o 
   2  12   2       76.59       84.02     19.11 o 
   4  12   2      703.91      719.27     51.45 o 
   6  12   2      706.63      801.53     49.35 o 
   8  12   2      810.75      783.94     53.13 o 
  10  12   2      808.41      652.98     41.31 o 
  12  12   2       40.77       73.84     37.45 o 
  14  12   2       18.55        2.81     39.43 o 
  16  12   2      213.06      279.69     45.82 o 
  18  12   2      131.01      132.09     85.09 o 
 -19  13   2       39.19      209.42    112.04 o 
 -17  13   2      171.32      163.12     67.19 o 
 -15  13   2        0.83        7.82     68.85 o 
 -13  13   2      177.18      110.72     33.51 o 
 -11  13   2      217.14      182.85     38.33 o 
  -9  13   2     1288.08     1033.86     51.14 o 
  -7  13   2      749.56      767.82     38.09 o 
  -5  13   2     2378.24     2131.52     58.68 o 
  -3  13   2      228.42      236.31     26.96 o 
  -1  13   2     1668.58     1539.62     41.12 o 
   1  13   2       48.25       19.19     32.57 o 
   3  13   2       62.03       24.28     24.83 o 
   5  13   2     1251.85     1022.80     43.57 o 
   7  13   2      914.62      734.67     41.46 o 
   9  13   2       21.36       42.55     34.68 o 
  11  13   2        1.00       69.67     40.33 o 
  13  13   2       71.37       94.30     61.76 o 
  15  13   2       94.35       74.79     50.94 o 
  17  13   2        0.04       49.51     46.08 o 
 -18  14   2       35.68      106.34     69.50 o 
 -16  14   2       24.90       -1.25     64.09 o 
 -14  14   2      112.24       45.19     99.73 o 
 -12  14   2       55.03       31.50     58.54 o 
 -10  14   2      230.67      252.81     54.16 o 
  -8  14   2      298.71      194.00     49.14 o 
  -6  14   2      674.78      547.59     47.38 o 
  -4  14   2      610.39      527.13     33.65 o 
  -2  14   2      245.66      328.30     29.87 o 
   0  14   2      137.61      189.48     27.25 o 
   2  14   2       10.49        2.95     35.38 o 
   4  14   2      116.65       96.46     28.57 o 
   6  14   2      316.75      394.21     31.90 o 
   8  14   2      353.09      329.90     37.88 o 
  10  14   2      120.41       94.56     38.87 o 
  12  14   2       25.65      -10.30     39.99 o 
  14  14   2        3.00       23.50     41.91 o 
  16  14   2      111.54      141.06     46.14 o 
  18  14   2        3.66      -49.42     57.22 o 
 -17  15   2       24.63      164.22     72.53 o 
 -15  15   2       11.38      -15.42     65.40 o 
 -13  15   2        0.30      -32.63     58.34 o 
 -11  15   2      103.31       85.86     58.78 o 
  -9  15   2      171.57      170.49     55.54 o 
  -7  15   2       51.51       45.53     47.56 o 
  -5  15   2       36.10      118.90     44.82 o 
  -3  15   2       20.26       18.55     34.71 o 
  -1  15   2     1478.02     1443.81     57.60 o 
   1  15   2     2608.46     2661.79     65.78 o 
   3  15   2      949.21      975.71     63.34 o 
   5  15   2      289.73      332.34     32.34 o 
   7  15   2      361.08      353.43     39.62 o 
   9  15   2       53.79      -19.10     37.52 o 
  11  15   2        8.56      -25.30     56.29 o 
  13  15   2        0.74      -41.23     41.23 o 
  15  15   2       28.42        3.21     45.79 o 
  17  15   2       17.62       25.69     48.90 o 
 -16  16   2        3.69       13.11     71.02 o 
 -14  16   2        9.84       42.42     61.54 o 
 -12  16   2       65.36       41.11     59.71 o 
 -10  16   2      414.28      382.12     61.67 o 
  -8  16   2        0.05      -21.68     75.01 o 
  -6  16   2        3.88       60.89     77.33 o 
  -4  16   2      131.13       32.69     65.30 o 
  -2  16   2      486.72      544.14     55.24 o 
   0  16   2      341.71      396.49     71.07 o 
   2  16   2      386.60      350.09     33.93 o 
   4  16   2      145.30      183.76     32.78 o 
   6  16   2      175.43      152.46     38.02 o 
   8  16   2      293.00      353.40     43.55 o 
  10  16   2        8.33       59.42     41.30 o 
  12  16   2      142.75       84.11     45.01 o 
  14  16   2        2.56       32.75     46.94 o 
  16  16   2        7.67      -63.82     63.82 o 
 -15  17   2        1.96       24.90     70.33 o 
 -13  17   2        6.68       42.02     63.95 o 
 -11  17   2       20.45       45.32     64.13 o 
  -9  17   2      202.19      189.75     90.58 o 
  -7  17   2       63.69       58.67     82.78 o 
  -5  17   2      186.99      258.58     82.75 o 
  -3  17   2       73.20       55.50     50.66 o 
  -1  17   2      164.62       93.82     51.64 o 
   1  17   2      478.97      592.20     59.92 o 
   3  17   2      678.70      723.84     41.05 o 
   5  17   2      967.97     1001.03     69.85 o 
   7  17   2      566.93      544.52     62.56 o 
   9  17   2       16.54       -3.77     48.76 o 
  11  17   2        1.51       25.38     44.31 o 
  13  17   2       34.54      -54.46     56.30 o 
 -14  18   2        1.42      -50.86     88.09 o 
 -12  18   2        0.42      -82.36     92.72 o 
 -10  18   2        0.60      -93.10     93.21 o 
  -8  18   2        0.11      -48.55     89.99 o 
  -6  18   2       31.06      -71.96     84.15 o 
  -4  18   2       88.92      -51.54     80.34 o 
  -2  18   2      128.01      107.89     56.47 o 
   0  18   2      126.86      139.69     57.97 o 
   2  18   2      136.03       79.05     56.35 o 
   4  18   2        0.53       47.06     40.31 o 
   6  18   2      157.37      186.36     44.99 o 
   8  18   2      149.46      130.06     85.95 o 
  10  18   2       11.49       36.19     73.18 o 
  12  18   2        5.34      -28.87     46.31 o 
 -11  19   2       18.45        2.41     99.98 o 
  -9  19   2        9.89        7.84     97.21 o 
  -7  19   2      316.04      435.01    104.09 o 
  -5  19   2       81.22      111.66     82.17 o 
  -3  19   2      198.07      301.00     91.26 o 
  -1  19   2        7.54        8.05     64.86 o 
   1  19   2       68.16      117.71     61.90 o 
   3  19   2        3.31      -18.98     61.97 o 
   5  19   2      112.78       70.33     94.12 o 
   7  19   2        4.52      -26.58     51.27 o 
   9  19   2        7.49       22.81     69.14 o 
  11  19   2       10.92       -0.95     77.64 o 
 -10  20   2        2.17      -46.63    102.86 o 
  -8  20   2       35.47      157.73    104.08 o 
  -6  20   2       44.25       19.63     98.49 o 
  -4  20   2       73.58      151.75     94.06 o 
  -2  20   2        0.51      -82.74     89.22 o 
   0  20   2       27.58      -68.05     68.05 o 
   2  20   2      139.10      224.12     67.30 o 
   4  20   2        7.42      -71.21     95.19 o 
   6  20   2       33.20      132.40    105.45 o 
   8  20   2        0.07     -102.33    107.95 o 
  -5  21   2        6.13      -97.73     97.73 o 
  -3  21   2        3.06      -66.36     94.70 o 
  -1  21   2        9.92      -92.19     92.19 o 
   1  21   2        3.68       -5.57    153.16 o 
   3  21   2        4.94      -99.85     99.85 o 
   5  21   2        2.38     -103.68    103.68 o 
 -23   1   3       30.40      -38.26    112.40 o 
 -21   1   3        5.27      -13.71     64.81 o 
 -19   1   3       58.30      109.87     56.36 o 
 -17   1   3      170.96      164.32     20.06 o 
 -15   1   3       70.19       44.80     16.65 o 
 -13   1   3     4388.93     4091.85     63.32 o 
 -11   1   3     2237.88     2427.63     54.10 o 
  -9   1   3      121.98      108.61     26.12 o 
  -7   1   3    27545.51    27168.08   1243.20 o 
  -5   1   3    33820.00    33572.11    680.79 o 
  -1   1   3     6578.91     6739.84    107.80 o 
   1   1   3      135.54      152.34     11.94 o 
   3   1   3     5648.21     5847.08    106.34 o 
   5   1   3     2187.27     2222.06     49.97 o 
   7   1   3    19244.38    19354.03    396.03 o 
   9   1   3       19.87       -0.21     21.05 o 
  11   1   3      134.33      155.02     24.35 o 
  13   1   3     1820.90     1822.72     57.45 o 
  15   1   3       74.35       37.83     38.23 o 
  17   1   3      124.91      148.37     35.82 o 
  19   1   3      228.54      334.01     38.76 o 
  21   1   3      116.81      131.13     55.89 o 
  23   1   3       40.88      120.90     36.69 o 
 -24   2   3       76.35       99.48     76.52 o 
 -22   2   3      133.98      111.38     87.84 o 
 -20   2   3      485.65      411.79     68.10 o 
 -18   2   3      287.94      195.69     58.49 o 
 -16   2   3      909.74      821.38     36.84 o 
 -14   2   3      908.94      858.46     25.21 o 
 -12   2   3     3502.02     3366.74     56.54 o 
 -10   2   3      311.29      407.31     13.83 o 
  -8   2   3     1890.76     2320.11     35.94 o 
  -6   2   3    26666.51    27800.37    566.04 o 
  -4   2   3       94.96      106.18     10.34 o 
  -2   2   3    44625.87    44857.63   1120.66 o 
   0   2   3   196076.70   204281.58   4125.67 o 
   2   2   3    12278.76    11588.06    204.88 o 
   4   2   3     6432.03     6167.04    112.86 o 
   6   2   3      141.51      178.42     19.92 o 
   8   2   3     2450.22     2064.64     50.34 o 
  10   2   3       24.77       63.28     21.38 o 
  12   2   3      472.14      450.44     30.56 o 
  14   2   3     2206.83     2204.96     72.61 o 
  16   2   3       13.11       23.40     32.25 o 
  18   2   3      619.48      657.29     41.03 o 
  20   2   3      461.95      410.52     66.19 o 
  22   2   3        4.47       42.51     35.38 o 
 -23   3   3       44.20       17.01     82.87 o 
 -21   3   3      129.42      156.99     67.38 o 
 -19   3   3     1078.69     1111.77     91.52 o 
 -17   3   3      417.26      422.89     27.76 o 
 -15   3   3       59.87       42.97     16.92 o 
 -13   3   3      300.28      295.28     22.76 o 
 -11   3   3      905.65      898.00     24.17 o 
  -9   3   3     5378.83     5900.33     94.59 o 
  -7   3   3     8730.44     7913.41    124.54 o 
  -5   3   3     3523.61     3135.91     52.33 o 
  -3   3   3    14775.66    14388.80    363.65 o 
  -1   3   3     9010.55     8905.00    183.19 o 
   1   3   3    63393.86    64389.28   1571.16 o 
   5   3   3     1000.33     1050.33     29.15 o 
   7   3   3    13434.09    12926.32    232.73 o 
   9   3   3     2678.98     2787.73     62.71 o 
  11   3   3      784.69      795.67     34.11 o 
  13   3   3     1864.20     1795.11     55.46 o 
  15   3   3        2.22      -26.88     31.03 o 
  17   3   3       37.38       41.85     39.89 o 
  19   3   3      409.99      458.70     39.93 o 
  21   3   3       27.55       29.37     42.65 o 
  23   3   3       51.71        8.66     77.59 o 
 -24   4   3        3.31      -74.49     74.49 o 
 -22   4   3      238.11      329.84     71.20 o 
 -20   4   3      103.53       68.84     61.39 o 
 -18   4   3      440.03      396.49     48.15 o 
 -16   4   3        1.43        2.58     17.80 o 
 -14   4   3      438.16      488.63     28.53 o 
 -12   4   3     3065.29     3017.12     69.74 o 
 -10   4   3     8095.63     8671.28    136.42 o 
  -8   4   3      431.74      447.95     22.68 o 
  -6   4   3     5918.03     5485.44     92.70 o 
  -4   4   3    15358.81    15246.07    259.01 o 
  -2   4   3    40018.46    41575.09    841.72 o 
   0   4   3    74337.73    75497.45   1315.80 o 
   2   4   3    32815.43    32150.46    648.57 o 
   6   4   3    25047.55    23880.05    421.97 o 
   8   4   3       48.25       21.18     29.88 o 
  10   4   3      681.75      653.75     29.62 o 
  12   4   3     3104.95     3175.54     73.95 o 
  14   4   3     1075.24     1117.93     36.98 o 
  16   4   3      200.92      263.14     33.81 o 
  18   4   3       31.87      100.51     34.85 o 
  20   4   3      374.95      387.21     46.75 o 
  22   4   3       10.60      -50.18     50.18 o 
 -23   5   3        6.47       28.66     75.24 o 
 -21   5   3      164.45      177.73     69.11 o 
 -19   5   3      636.11      603.04     54.59 o 
 -17   5   3      155.99      200.52     46.64 o 
 -15   5   3      853.21      837.53     27.40 o 
 -13   5   3     1833.60     1865.99     47.70 o 
 -11   5   3      454.84      412.04     21.35 o 
  -9   5   3       52.03       46.51     14.16 o 
  -7   5   3     5907.38     5863.12    198.58 o 
  -5   5   3     3819.88     3727.44     61.36 o 
  -3   5   3       10.14       26.47      8.77 o 
  -1   5   3    19265.91    19548.80    329.93 o 
   1   5   3    21673.25    22511.08    379.36 o 
   3   5   3    38933.43    37053.09    561.03 o 
   5   5   3    20085.81    19301.18    328.87 o 
   7   5   3      539.27      580.06     21.60 o 
   9   5   3      601.88      605.53     23.52 o 
  11   5   3     2871.82     2843.59     57.11 o 
  13   5   3      137.06      173.62     32.34 o 
  15   5   3      404.62      361.57     33.84 o 
  17   5   3       18.40       -1.46     32.95 o 
  19   5   3      541.41      611.82     51.24 o 
  21   5   3      246.21      204.48     46.32 o 
 -22   6   3      123.27       97.66     72.49 o 
 -20   6   3      430.34      315.88     53.14 o 
 -18   6   3      416.66      417.88     51.18 o 
 -16   6   3        0.37        0.52     21.17 o 
 -14   6   3       57.58       53.65     22.41 o 
 -12   6   3      908.24      909.66     31.73 o 
 -10   6   3       18.69       21.56     16.25 o 
  -8   6   3      827.80      919.65     21.16 o 
  -6   6   3     5503.51     5929.94     87.23 o 
  -4   6   3    16961.89    16882.64    257.45 o 
  -2   6   3    15844.38    15294.91    259.92 o 
   0   6   3      289.80      220.59     25.26 o 
   2   6   3    13961.93    14558.66    204.68 o 
   4   6   3      917.08     1048.88     25.11 o 
   6   6   3    12809.54    12505.40    216.04 o 
   8   6   3      866.34      880.28     64.40 o 
  10   6   3      706.37      825.00     29.98 o 
  12   6   3     6665.64     6777.78    114.72 o 
  14   6   3     1487.77     1496.41     53.27 o 
  16   6   3       47.37       56.33     32.09 o 
  18   6   3       34.57       41.33     39.31 o 
  20   6   3      183.31      168.15     62.81 o 
  22   6   3       52.48        4.15     50.88 o 
 -23   7   3      104.13      150.08    114.42 o 
 -21   7   3      268.70      259.18     81.26 o 
 -19   7   3      391.16      383.54     53.54 o 
 -17   7   3       69.79       56.00     43.12 o 
 -15   7   3      185.77      218.49     25.18 o 
 -13   7   3       27.61       36.26     21.66 o 
 -11   7   3      267.02      294.25     26.56 o 
  -9   7   3      996.75     1101.61     34.97 o 
  -7   7   3      358.06      490.62     16.71 o 
  -5   7   3    12155.90    12320.06    190.77 o 
  -3   7   3      575.80      681.00     26.54 o 
  -1   7   3       10.45       64.62     17.34 o 
   1   7   3     4002.14     4717.42     84.76 o 
   3   7   3     3045.09     2332.00     38.21 o 
   5   7   3      546.47      497.91     24.29 o 
   7   7   3      484.16      485.91     34.15 o 
   9   7   3      294.48      278.42     21.79 o 
  11   7   3     1003.44      873.15     30.97 o 
  13   7   3     2039.20     2057.09     63.99 o 
  15   7   3      280.77      354.17     46.47 o 
  17   7   3        7.57       -7.12     39.59 o 
  19   7   3      329.58      327.27     47.10 o 
  21   7   3       49.48       36.88     46.05 o 
 -22   8   3      317.40      241.24    110.08 o 
 -20   8   3       47.96      -20.58     52.00 o 
 -18   8   3       10.85       65.33     45.90 o 
 -16   8   3        9.06       46.20     56.09 o 
 -14   8   3      150.22      181.18     29.71 o 
 -12   8   3      802.49      835.86     32.13 o 
 -10   8   3      361.45      397.19     21.54 o 
  -8   8   3     2105.83     2302.12     52.86 o 
  -6   8   3      797.25      954.98     23.52 o 
  -4   8   3      969.85      904.09     24.84 o 
  -2   8   3     2772.90     2729.20     54.27 o 
   0   8   3     1496.75     1871.08     40.30 o 
   2   8   3        3.29        6.45     12.08 o 
   4   8   3      952.94     1146.91     31.55 o 
   6   8   3       34.78       50.24     14.75 o 
   8   8   3       78.93       83.97     19.33 o 
  10   8   3     2525.08     2560.79     53.34 o 
  12   8   3      521.54      561.28     32.66 o 
  14   8   3      275.64      202.96     37.79 o 
  16   8   3       81.99       77.85     45.98 o 
  18   8   3      359.98      402.69     46.74 o 
  20   8   3       15.49       45.06     46.60 o 
 -21   9   3        3.45       -6.81     69.36 o 
 -19   9   3      307.24      243.79     66.94 o 
 -17   9   3       89.73      110.75     45.92 o 
 -15   9   3       52.18       90.95     45.98 o 
 -13   9   3      105.97      151.71     24.50 o 
 -11   9   3      359.01      273.20     24.01 o 
  -9   9   3       22.39       15.71     17.72 o 
  -7   9   3     1532.45     1657.74     36.52 o 
  -5   9   3        2.78       -8.66      8.67 o 
  -3   9   3        2.34       -2.13     19.96 o 
  -1   9   3     3043.67     2578.03     52.75 o 
   1   9   3      293.55      332.80     17.88 o 
   3   9   3      154.40      183.90     13.80 o 
   5   9   3       17.98       20.22     15.70 o 
   7   9   3      568.28      571.76     25.13 o 
   9   9   3        2.78       -5.19     23.58 o 
  11   9   3      206.64      177.98     27.22 o 
  13   9   3       44.96       71.95     34.91 o 
  15   9   3       11.89       23.10     39.93 o 
  17   9   3      126.70      115.68     42.92 o 
  19   9   3      374.87      331.90     63.62 o 
  21   9   3       10.73       81.37     56.78 o 
 -22  10   3       43.09       14.95     70.14 o 
 -20  10   3       51.46       67.05     68.80 o 
 -18  10   3      455.96      394.45     68.14 o 
 -16  10   3      135.93       91.72     44.39 o 
 -14  10   3        0.73       11.79     39.66 o 
 -12  10   3      573.31      464.04     28.04 o 
 -10  10   3        0.33      -19.56     19.56 o 
  -8  10   3     1655.64     1561.16     38.17 o 
  -6  10   3      953.06      745.36     86.82 o 
  -4  10   3      236.20      221.79     17.84 o 
  -2  10   3     7989.11     8495.30    135.38 o 
   0  10   3     1067.92     1233.07     34.87 o 
   2  10   3     2255.06     2559.65     53.70 o 
   4  10   3        9.39       11.16     13.66 o 
   6  10   3     3677.54     3980.09     92.12 o 
   8  10   3       41.84       59.38     27.36 o 
  10  10   3       34.26       46.71     25.93 o 
  12  10   3      230.08      244.48     37.74 o 
  14  10   3       21.72       61.56     37.88 o 
  16  10   3       19.65        4.46     41.64 o 
  18  10   3       58.87       60.09     45.30 o 
  20  10   3       14.46        8.61     59.64 o 
 -21  11   3        3.79      -31.17     71.96 o 
 -19  11   3      597.71      654.01    119.30 o 
 -17  11   3       12.20       -0.94     60.29 o 
 -15  11   3       54.27        9.15     54.25 o 
 -13  11   3      306.97      337.69     44.40 o 
 -11  11   3      386.18      394.07     25.52 o 
  -9  11   3      444.89      468.47     32.68 o 
  -7  11   3      160.86      164.40     26.47 o 
  -5  11   3     2799.98     2603.80     61.54 o 
  -3  11   3       39.77       23.10     17.24 o 
  -1  11   3     3341.43     3093.28     58.93 o 
   1  11   3     1411.96     1454.49     66.04 o 
   3  11   3     3164.43     3127.21     76.04 o 
   5  11   3     5001.81     5037.85    111.74 o 
   7  11   3      503.82      430.59     36.23 o 
   9  11   3      112.90       75.70     31.16 o 
  11  11   3       39.68       51.59     49.18 o 
  13  11   3      167.94      112.26     38.54 o 
  15  11   3       23.47        6.90     41.56 o 
  17  11   3       15.46       64.62     67.28 o 
  19  11   3      104.90       84.02     47.16 o 
 -20  12   3        1.48      -30.08     70.37 o 
 -18  12   3       22.20       64.88     65.48 o 
 -16  12   3      292.70      321.50    120.94 o 
 -14  12   3        8.59      -41.76     54.24 o 
 -12  12   3      171.88      155.86     41.39 o 
 -10  12   3     1535.44     1415.41     49.84 o 
  -8  12   3        1.83       50.95     28.12 o 
  -6  12   3      424.44      453.55     28.94 o 
  -4  12   3     1131.00     1062.45     46.05 o 
  -2  12   3     5150.25     5104.06     88.13 o 
   0  12   3     5857.95     6200.61    103.84 o 
   2  12   3      196.54      168.96     27.17 o 
   4  12   3      421.49      406.17     43.67 o 
   6  12   3      413.70      374.76     43.67 o 
   8  12   3     1420.79     1412.52     53.37 o 
  10  12   3     1897.95     1796.70     86.71 o 
  12  12   3      359.43      316.86     41.79 o 
  14  12   3      245.84      234.42     51.25 o 
  16  12   3       29.93       -2.73     44.63 o 
  18  12   3       10.09       45.95     48.22 o 
 -19  13   3        7.07      118.99     70.75 o 
 -17  13   3       36.23       88.53     64.80 o 
 -15  13   3      160.27      171.67     69.94 o 
 -13  13   3      171.93      172.76     57.35 o 
 -11  13   3        8.03       53.50     49.90 o 
  -9  13   3      384.97      450.66     38.97 o 
  -7  13   3     1009.49     1235.52     57.85 o 
  -5  13   3      140.16      139.31     27.30 o 
  -3  13   3      361.68      315.95     23.97 o 
  -1  13   3      125.74       86.71     33.54 o 
   1  13   3     1945.63     2030.96     54.09 o 
   3  13   3      811.04      780.25     38.88 o 
   5  13   3     1209.19      994.73     44.03 o 
   7  13   3     1193.68     1373.40     69.81 o 
   9  13   3       16.57       22.66     34.89 o 
  11  13   3       27.13       21.80     38.20 o 
  13  13   3       30.38       37.88     42.13 o 
  15  13   3       89.29       62.62     81.06 o 
  17  13   3        3.34      -52.74     52.74 o 
 -18  14   3        8.21       -6.53     68.48 o 
 -16  14   3        0.81      -20.40    126.85 o 
 -14  14   3      356.11      469.78     66.01 o 
 -12  14   3       14.67      -42.42     53.00 o 
 -10  14   3        3.05       11.43     49.54 o 
  -8  14   3       26.80       26.24     36.26 o 
  -6  14   3     3005.83     3042.49     87.50 o 
  -4  14   3      434.51      503.04     33.26 o 
  -2  14   3     3476.85     3305.84     71.84 o 
   0  14   3     1302.70     1327.66     88.11 o 
   2  14   3      633.77      522.58     47.24 o 
   4  14   3      380.36      410.02     32.02 o 
   6  14   3      568.56      514.65     55.74 o 
   8  14   3      357.61      403.69     40.61 o 
  10  14   3       88.69       85.15     39.61 o 
  12  14   3       49.45       37.06     41.40 o 
  14  14   3       10.34       75.28     55.65 o 
  16  14   3       46.35       34.84     48.03 o 
 -17  15   3       76.09      104.77     70.42 o 
 -15  15   3        0.50      -62.23     62.23 o 
 -13  15   3       28.17       -0.81     56.83 o 
 -11  15   3       16.25       43.89     86.72 o 
  -9  15   3      111.55       29.97     50.15 o 
  -7  15   3      217.14      259.18     50.34 o 
  -5  15   3       26.64       33.70     43.49 o 
  -3  15   3       37.61       28.60     34.67 o 
  -1  15   3      397.89      486.18     33.24 o 
   1  15   3      652.11      581.30     34.89 o 
   3  15   3      990.02     1137.26     49.14 o 
   5  15   3      250.28      285.79     33.01 o 
   7  15   3      417.82      508.68     42.89 o 
   9  15   3        6.96       83.32     39.17 o 
  11  15   3        0.05      -35.55     41.96 o 
  13  15   3        9.12       28.30     46.20 o 
  15  15   3       51.61       -3.41     63.22 o 
 -16  16   3        0.39       26.23     70.00 o 
 -14  16   3       33.81      -63.77     63.77 o 
 -12  16   3       14.41      -74.42     74.42 o 
 -10  16   3       38.97       31.31     65.75 o 
  -8  16   3       29.05       -3.66     78.38 o 
  -6  16   3        7.92       12.75     74.69 o 
  -4  16   3      114.99       54.33     66.97 o 
  -2  16   3       30.21       66.89     38.95 o 
   0  16   3      517.19      507.15     36.13 o 
   2  16   3      133.83      148.42     31.87 o 
   4  16   3      152.47      176.24     33.62 o 
   6  16   3       12.27        4.85     33.51 o 
   8  16   3       51.16       39.75     40.96 o 
  10  16   3        1.00        4.91     52.23 o 
  12  16   3       13.26      -28.00     44.19 o 
  14  16   3        2.09      -47.54     47.54 o 
 -15  17   3       28.70      -26.31     68.22 o 
 -13  17   3        5.58      -63.68     63.68 o 
 -11  17   3       18.76      -85.42     85.42 o 
  -9  17   3       11.61       20.48     85.94 o 
  -7  17   3       13.25        8.96     74.82 o 
  -5  17   3        0.49        7.31     78.65 o 
  -3  17   3       29.15       94.63     76.93 o 
  -1  17   3       36.64       -0.76     51.74 o 
   1  17   3       99.15       67.30     38.71 o 
   3  17   3        1.87        7.21     33.81 o 
   5  17   3       14.88       43.19     34.73 o 
   7  17   3       69.84       84.51     43.56 o 
   9  17   3      187.85      198.12     46.48 o 
  11  17   3      126.33      170.13     47.52 o 
  13  17   3        9.58      -14.24     52.64 o 
 -14  18   3       28.39       62.28     97.84 o 
 -12  18   3       10.73       -7.22     87.80 o 
 -10  18   3        0.04       82.58     93.51 o 
  -8  18   3       35.85       28.68     88.35 o 
  -6  18   3        3.22      -82.76     82.76 o 
  -4  18   3      165.62       47.15     83.55 o 
  -2  18   3      201.33      176.87     81.60 o 
   0  18   3      156.61      287.28    125.29 o 
   2  18   3        2.03      -39.55     39.55 o 
   4  18   3       42.17       58.34     37.27 o 
   6  18   3       57.27       27.11     42.97 o 
   8  18   3       69.35       99.08     46.43 o 
  10  18   3        5.08      -66.02     66.02 o 
  12  18   3        0.40      -47.49     47.49 o 
 -11  19   3        6.85      -66.74     97.80 o 
  -9  19   3       15.80      -64.29     94.17 o 
  -7  19   3      187.67      151.94     95.97 o 
  -5  19   3        3.88       42.15     90.18 o 
  -3  19   3       22.95      -34.45     86.26 o 
  -1  19   3       43.12      161.53     84.90 o 
   1  19   3      387.57      413.70     68.26 o 
   3  19   3      139.75      103.84     61.84 o 
   5  19   3       68.60       87.88     53.48 o 
   7  19   3       98.59       63.46     47.91 o 
   9  19   3        5.71        4.83     47.23 o 
  11  19   3       11.90        8.89     56.14 o 
 -10  20   3       16.14     -100.42    100.42 o 
  -8  20   3        0.16      -98.21     98.21 o 
  -6  20   3       77.71      197.03     91.65 o 
  -4  20   3      126.64      224.66     97.49 o 
  -2  20   3      225.05      181.02     96.11 o 
   0  20   3       92.02       71.60     64.57 o 
   2  20   3       48.24      -18.88     63.96 o 
   4  20   3       36.37      -18.39     99.01 o 
   6  20   3        3.67       48.44    105.08 o 
   8  20   3        4.84       -3.75     55.62 o 
  -5  21   3       72.97       51.73    100.67 o 
  -3  21   3        1.15      -27.54     95.82 o 
  -1  21   3        3.97      -99.16     99.16 o 
   1  21   3        6.70        0.75     68.19 o 
   3  21   3       50.25       39.78    108.94 o 
   5  21   3        5.28      182.49    118.83 o 
 -24   0   4      386.78      459.97    119.05 o 
 -22   0   4      103.05       29.25     98.94 o 
 -20   0   4       43.22       99.71     87.74 o 
 -18   0   4      732.87      564.67     91.06 o 
 -16   0   4      865.14      957.54     94.75 o 
 -14   0   4     3226.58     3288.12    106.07 o 
 -12   0   4     8540.64     8642.50    228.04 o 
 -10   0   4     3702.86     4412.05    122.15 o 
  -6   0   4     2812.46     2591.69     72.08 o 
  -4   0   4      521.60      587.33     26.59 o 
  -2   0   4   189758.55   191944.39   4735.83 o 
   0   0   4    97537.66    93889.60   2319.01 o 
   2   0   4   214996.09   209539.63   7391.10 o 
   4   0   4    17760.34    15386.94    386.14 o 
   6   0   4     7589.56     7676.83    280.43 o 
   8   0   4    16548.08    17787.56    450.03 o 
  10   0   4    16245.84    17166.93    437.76 o 
  12   0   4      594.40      608.67     48.24 o 
  14   0   4     2572.10     2319.75     93.91 o 
  16   0   4       61.57       -0.01     47.15 o 
  18   0   4        0.18       74.96     53.68 o 
  20   0   4       26.42      -47.94     87.56 o 
  22   0   4        1.97       74.08     52.63 o 
 -23   1   4       10.10       68.64     73.13 o 
 -21   1   4      244.16      291.52     70.15 o 
 -19   1   4      482.85      424.62     66.20 o 
 -17   1   4      807.88      661.54     63.19 o 
 -15   1   4        4.10      -22.27     31.49 o 
 -13   1   4      291.18      303.06     28.90 o 
 -11   1   4     6289.71     6373.08    137.24 o 
  -9   1   4     2120.41     2078.85     46.09 o 
  -7   1   4    11683.42    12046.41    245.80 o 
  -3   1   4     6427.03     6585.92     97.26 o 
  -1   1   4   115833.05   117631.06   2051.91 o 
   1   1   4    21294.30    18899.28    384.73 o 
   3   1   4    70815.95    71944.10   1454.61 o 
   5   1   4     9111.56     8685.93    181.76 o 
   7   1   4     5859.99     5554.05    106.37 o 
   9   1   4     4597.54     4947.30     99.04 o 
  11   1   4      901.93     1073.48     39.20 o 
  13   1   4     5415.42     5435.09    113.55 o 
  15   1   4       33.35       66.25     33.84 o 
  17   1   4        0.72      -35.05     35.05 o 
  19   1   4       21.19       36.61     47.95 o 
  21   1   4       53.26      126.46     45.24 o 
  23   1   4      528.89      599.79     43.05 o 
 -24   2   4       15.42      -72.31     72.31 o 
 -22   2   4       17.80       21.95     69.43 o 
 -20   2   4       48.44      130.24     61.84 o 
 -18   2   4       96.57       35.82     55.63 o 
 -16   2   4      525.85      498.75     43.39 o 
 -14   2   4       24.79        9.04     28.47 o 
 -12   2   4      191.29      245.99     22.40 o 
 -10   2   4    12159.27    12855.88    231.05 o 
  -8   2   4    30952.24    32344.85    659.30 o 
  -6   2   4     5527.96     5636.06    120.77 o 
  -4   2   4    60037.48    58858.05   1896.23 o 
  -2   2   4    39288.48    41668.29    836.35 o 
   0   2   4     4881.33     5144.02    108.59 o 
   2   2   4     6904.61     6867.54    123.86 o 
   4   2   4     4917.83     4969.80    281.54 o 
   6   2   4     7431.06     6756.06    125.70 o 
   8   2   4     2297.61     2369.40     55.45 o 
  10   2   4     3015.90     3007.31     68.98 o 
  12   2   4       21.38       17.53     25.16 o 
  14   2   4     1837.63     1689.10     58.64 o 
  16   2   4      137.94      155.88     35.59 o 
  18   2   4       45.79       55.30     45.95 o 
  20   2   4       20.86      -12.79     38.23 o 
  22   2   4      146.77      203.79     55.19 o 
 -23   3   4       22.38      -71.54     71.54 o 
 -21   3   4       77.08      127.70     68.13 o 
 -19   3   4        0.37        4.00     58.30 o 
 -17   3   4        5.89       15.92     39.58 o 
 -15   3   4        9.62       48.02     34.08 o 
 -13   3   4        4.11       19.57      9.84 o 
 -11   3   4       10.01        5.15     14.55 o 
  -9   3   4      474.66      616.21     35.29 o 
  -7   3   4      892.66      936.94     29.75 o 
  -5   3   4        9.35        4.29     11.47 o 
  -3   3   4     5397.65     5641.52    118.67 o 
  -1   3   4      397.74      194.94     20.15 o 
   1   3   4      570.03      466.56     27.95 o 
   3   3   4      156.13      147.29     13.76 o 
   5   3   4     6690.21     6825.72    126.12 o 
   7   3   4     2064.70     2068.18     47.89 o 
   9   3   4     1447.45     1255.67     40.39 o 
  11   3   4      199.43      203.22     26.56 o 
  13   3   4        8.64       14.82     34.46 o 
  15   3   4     1492.05     1372.88     51.69 o 
  17   3   4      108.73      119.65     37.30 o 
  19   3   4        9.03       59.43     36.72 o 
  21   3   4      194.90      184.13     54.01 o 
 -24   4   4      326.22      226.06     79.01 o 
 -22   4   4        6.55       55.19     94.83 o 
 -20   4   4       85.59      214.20     66.15 o 
 -18   4   4      229.76      246.58     44.67 o 
 -16   4   4       73.44      107.07     38.25 o 
 -14   4   4     4949.92     4695.66    115.01 o 
 -12   4   4     2174.04     1977.50     52.48 o 
 -10   4   4     2300.07     2271.05     63.22 o 
  -8   4   4     1436.66     1620.21     42.88 o 
  -6   4   4      459.22      521.79     21.65 o 
  -4   4   4     1995.33     2172.91     51.16 o 
  -2   4   4    19735.06    20134.20    410.55 o 
   0   4   4    13146.25    13029.38    266.67 o 
   4   4   4     2487.41     2514.71    124.46 o 
   6   4   4      634.13      557.90     43.61 o 
   8   4   4     1929.89     1959.21     58.62 o 
  10   4   4     1184.32     1160.04     39.54 o 
  12   4   4       74.31      122.79     26.50 o 
  14   4   4      227.39      290.97     38.82 o 
  16   4   4      808.98      866.14     37.16 o 
  18   4   4        3.20       36.33     35.65 o 
  20   4   4       65.21      101.13     93.48 o 
  22   4   4       69.37       40.13     53.72 o 
 -23   5   4      276.10      333.40     80.56 o 
 -21   5   4        5.13       81.91     86.60 o 
 -19   5   4      460.57      377.36     50.68 o 
 -17   5   4      292.00      198.34     43.85 o 
 -15   5   4      549.00      497.94     42.96 o 
 -13   5   4      908.10      950.37     33.15 o 
 -11   5   4     2959.17     2632.05     55.56 o 
  -9   5   4      392.43      425.48     38.79 o 
  -7   5   4      347.53      301.85     20.11 o 
  -5   5   4      464.10      503.19     24.26 o 
  -3   5   4     3054.24     3175.38     58.26 o 
  -1   5   4      187.17      174.57     10.03 o 
   1   5   4      318.50      267.86     21.98 o 
   3   5   4     2170.94     2056.26     53.11 o 
   5   5   4     1663.10     1820.84     47.66 o 
   7   5   4     1772.16     1773.27     44.52 o 
   9   5   4      806.33      799.50     37.82 o 
  11   5   4      985.20      912.06     98.71 o 
  13   5   4      931.55      795.61     32.60 o 
  15   5   4      332.33      371.67     30.23 o 
  17   5   4        2.61       86.61     65.10 o 
  19   5   4       81.30      122.31     44.07 o 
  21   5   4       34.95       68.09     45.62 o 
 -22   6   4      397.98      378.20     76.22 o 
 -20   6   4       22.62       47.21     61.28 o 
 -18   6   4      382.28      359.26     48.93 o 
 -16   6   4      507.57      589.71     50.83 o 
 -14   6   4     8390.83     8165.83    184.88 o 
 -12   6   4      792.52      796.37     41.41 o 
 -10   6   4      291.74      247.82     24.84 o 
  -8   6   4     2410.93     2417.50     56.96 o 
  -6   6   4     2751.17     2634.56     43.39 o 
  -4   6   4    17400.52    18764.86    318.10 o 
  -2   6   4     3252.13     2785.84     52.51 o 
   0   6   4      648.09      715.70     21.90 o 
   2   6   4     3065.02     3363.72     63.72 o 
   4   6   4       75.43      166.22     18.47 o 
   6   6   4     3178.80     2914.43    102.83 o 
   8   6   4     2021.97     2225.46     71.73 o 
  10   6   4    11085.73    11036.68    194.33 o 
  12   6   4     2723.66     2738.84     59.27 o 
  14   6   4        2.65       -1.38     26.39 o 
  16   6   4      312.68      294.53     41.82 o 
  18   6   4       10.12       52.11     41.52 o 
  20   6   4      251.36      240.32     48.30 o 
  22   6   4       18.45      -46.80     46.80 o 
 -23   7   4       18.27      -24.85     76.46 o 
 -21   7   4        0.45      -50.20     66.73 o 
 -19   7   4        8.52        1.29     46.13 o 
 -17   7   4      420.56      352.73     46.84 o 
 -15   7   4      878.06      844.38     49.91 o 
 -13   7   4     3930.93     4009.54    107.91 o 
 -11   7   4     1437.01     1444.42     55.55 o 
  -9   7   4     1654.03     1479.41     57.09 o 
  -7   7   4     3512.57     3321.85     61.28 o 
  -5   7   4     4120.78     4312.31     71.38 o 
  -3   7   4       48.90       43.03     15.54 o 
  -1   7   4     7819.41     7780.35    155.01 o 
   1   7   4    34604.77    33711.04    649.28 o 
   3   7   4    24372.64    24459.35    414.87 o 
   5   7   4    15215.98    15110.75    233.65 o 
   7   7   4     8210.59     3564.54    153.87 o 
  11   7   4     7340.63     7269.33    122.23 o 
  13   7   4      784.73      929.28     39.73 o 
  15   7   4      134.48      113.68     37.92 o 
  17   7   4       50.93      121.34     41.94 o 
  19   7   4      196.46      251.40     48.13 o 
  21   7   4      255.27      332.06     52.60 o 
 -22   8   4      181.60      106.89     73.93 o 
 -20   8   4       92.42       50.33     51.97 o 
 -18   8   4       88.29      110.93     47.65 o 
 -16   8   4      651.57      670.78     50.64 o 
 -14   8   4     1529.75     1636.29     65.85 o 
 -12   8   4      440.54      477.67     39.82 o 
 -10   8   4     2569.61     2603.43     64.89 o 
  -8   8   4     1830.96     1932.11     55.36 o 
  -6   8   4     9149.58     9298.55    146.69 o 
  -4   8   4     4802.82     5173.44     93.98 o 
  -2   8   4    17078.39    17035.79    290.69 o 
   0   8   4     5623.80     5198.43     93.76 o 
   2   8   4     1971.26     1929.18     41.09 o 
   4   8   4       22.38        2.61     11.50 o 
   6   8   4     1798.99     1791.59     39.29 o 
   8   8   4     6224.66     6248.19    131.88 o 
  10   8   4     1983.42     2115.29     53.97 o 
  12   8   4       79.74       82.36     27.96 o 
  14   8   4     2138.51     2021.98     69.46 o 
  16   8   4       10.80       20.65     40.52 o 
  18   8   4      126.67      142.76     46.81 o 
  20   8   4      185.16      197.46     49.50 o 
 -21   9   4        0.33      -70.38     71.58 o 
 -19   9   4       17.94      -40.20     49.87 o 
 -17   9   4       63.47      156.98     46.10 o 
 -15   9   4       13.52       23.02     39.37 o 
 -13   9   4        6.94       41.11     36.36 o 
 -11   9   4        9.35        2.35     27.98 o 
  -9   9   4     4457.04     4597.20     95.80 o 
  -7   9   4     4982.01     5165.06     91.13 o 
  -5   9   4      355.12      321.06     29.27 o 
  -3   9   4      409.51      449.90     28.98 o 
  -1   9   4     2518.78     2109.22     46.05 o 
   1   9   4    13517.52    12763.29    220.67 o 
   3   9   4     3284.66     3288.42     56.83 o 
   5   9   4     3723.03     3705.34     74.63 o 
   7   9   4     1828.88     1616.23     45.02 o 
   9   9   4       46.92       69.34     25.29 o 
  11   9   4     3008.56     2749.85     81.00 o 
  13   9   4      737.30      721.88     45.07 o 
  15   9   4      198.41      226.95     48.52 o 
  17   9   4      244.19      284.76     46.10 o 
  19   9   4       92.56      137.87     48.28 o 
 -22  10   4       14.96     -104.83    104.83 o 
 -20  10   4        4.41       23.31     65.47 o 
 -18  10   4       38.73      102.27     49.52 o 
 -16  10   4        2.91       55.61     52.72 o 
 -14  10   4       60.16       75.91     41.25 o 
 -12  10   4       39.63       78.18     37.46 o 
 -10  10   4      564.25      534.87     34.38 o 
  -8  10   4      226.29      235.81     28.10 o 
  -4  10   4     5020.68     5127.31     86.39 o 
  -2  10   4     8641.73     8861.67    141.15 o 
   0  10   4     5366.84     5315.27     98.20 o 
   2  10   4       14.47       23.36     14.71 o 
   4  10   4     1348.44     1439.86     47.57 o 
   6  10   4     1320.63     1518.78     51.90 o 
   8  10   4      673.34      719.49     33.14 o 
  10  10   4      138.29      241.11     32.22 o 
  12  10   4       59.08       44.69     35.39 o 
  14  10   4      203.10      236.16     43.31 o 
  16  10   4      116.29      154.75     44.90 o 
  18  10   4       33.22        7.86     46.28 o 
  20  10   4       12.34       -5.82     48.17 o 
 -21  11   4       17.63      -25.67     71.16 o 
 -19  11   4       24.26      -16.32     63.99 o 
 -17  11   4       10.78      -54.27     54.27 o 
 -15  11   4      319.68      288.95     46.95 o 
 -13  11   4      424.78      440.70     50.40 o 
 -11  11   4      206.69      223.29     43.67 o 
  -9  11   4      483.08      618.39     43.04 o 
  -7  11   4     2325.81     2486.38     64.16 o 
  -5  11   4     2830.55     2865.98     55.43 o 
  -3  11   4        2.35        3.33     17.14 o 
  -1  11   4       11.59       18.62     17.06 o 
   1  11   4     1072.60      869.91     51.55 o 
   3  11   4     1202.37     1110.78     46.10 o 
   5  11   4     2236.06     2096.69     60.24 o 
   7  11   4      746.22      713.74     39.33 o 
   9  11   4      407.24      320.84     72.35 o 
  11  11   4       23.18        0.98     34.17 o 
  13  11   4        1.96        3.80     36.79 o 
  15  11   4      127.31      107.43     42.61 o 
  17  11   4       46.83       87.32     62.99 o 
  19  11   4       23.23      -31.08     48.19 o 
 -20  12   4       45.45       43.06     70.18 o 
 -18  12   4      309.19      376.42    129.63 o 
 -16  12   4       10.85       15.39     85.41 o 
 -14  12   4       54.06       99.16     44.56 o 
 -12  12   4      257.04      386.85     37.78 o 
 -10  12   4      389.76      457.78     36.27 o 
  -8  12   4      779.62      713.32     37.44 o 
  -6  12   4      355.55      380.00     34.43 o 
  -4  12   4      507.38      680.74     26.99 o 
  -2  12   4     2327.21     2508.11     51.00 o 
   0  12   4     1762.16     1632.66     46.61 o 
   2  12   4       15.88       34.78     26.54 o 
   4  12   4      759.78      706.47     37.27 o 
   6  12   4      502.05      445.77     35.62 o 
   8  12   4      468.13      375.12     36.53 o 
  10  12   4      294.56      243.29     37.81 o 
  12  12   4       25.48       15.82     44.18 o 
  14  12   4       13.10      -41.32     42.08 o 
  16  12   4      172.38      146.01     47.83 o 
  18  12   4        1.84       -7.59     48.83 o 
 -19  13   4       87.19      -14.86     70.93 o 
 -17  13   4       23.36      -23.73     61.83 o 
 -15  13   4       69.86       -1.90     58.30 o 
 -13  13   4      152.36      151.37     56.18 o 
 -11  13   4       11.23        4.89     35.57 o 
  -9  13   4     1255.75     1045.75     45.35 o 
  -7  13   4       55.02       79.82     30.26 o 
  -5  13   4      302.85      308.64     29.16 o 
  -3  13   4      970.20      976.42     36.26 o 
  -1  13   4     4811.79     4838.47    127.98 o 
   1  13   4     2653.91     2586.45     62.31 o 
   3  13   4       71.88       59.23     30.36 o 
   5  13   4     2168.14     2002.71     73.94 o 
   7  13   4       11.77       43.10     33.61 o 
   9  13   4      113.96       70.54     35.71 o 
  11  13   4       18.16      -51.95     60.30 o 
  13  13   4       52.15       10.17     54.61 o 
  15  13   4       11.96       26.72     45.15 o 
  17  13   4        3.35        9.10     56.20 o 
 -18  14   4        5.19       26.08     67.95 o 
 -16  14   4        0.30       -0.02     63.37 o 
 -14  14   4        2.49      -32.94     56.19 o 
 -12  14   4       13.05      127.75    130.76 o 
 -10  14   4      301.39      309.55     42.23 o 
  -8  14   4      612.87      607.92     39.38 o 
  -6  14   4      895.45      981.37     50.04 o 
  -4  14   4       95.30       91.44     27.87 o 
  -2  14   4     1802.94     1591.92     48.56 o 
   0  14   4      414.54      429.87     40.12 o 
   2  14   4      573.92      559.12     33.18 o 
   4  14   4        8.90      -31.60     31.60 o 
   6  14   4      369.49      322.06     37.69 o 
   8  14   4      975.75      832.97     47.75 o 
  10  14   4       34.54       24.02     62.74 o 
  12  14   4        3.34        7.70     42.18 o 
  14  14   4        3.44        9.64     46.43 o 
  16  14   4       42.68       51.05     49.26 o 
 -17  15   4      125.33      109.58     69.17 o 
 -15  15   4        7.05      -86.74     86.74 o 
 -13  15   4       11.89      -22.85     86.61 o 
 -11  15   4       87.83      205.05     57.22 o 
  -9  15   4        3.26       -1.00     51.44 o 
  -7  15   4      161.06      254.47     42.86 o 
  -5  15   4       56.18       10.47     43.52 o 
  -3  15   4      450.20      386.20     41.56 o 
  -1  15   4       41.39       15.18     28.55 o 
   1  15   4      186.03      204.96     30.82 o 
   3  15   4     1614.06     1776.99     87.85 o 
   5  15   4       34.62       72.44     35.79 o 
   7  15   4       43.92       40.29     37.66 o 
   9  15   4       61.80       91.45     40.50 o 
  11  15   4       16.56       19.08     41.44 o 
  13  15   4        2.23      -40.53     47.20 o 
  15  15   4       51.72       46.01     50.43 o 
 -16  16   4       24.21       23.46     68.29 o 
 -14  16   4        0.43      -32.47     63.66 o 
 -12  16   4       14.55        4.38     60.46 o 
 -10  16   4        0.10      -67.76     77.14 o 
  -8  16   4        1.02       29.09     78.82 o 
  -6  16   4      107.94      176.01     77.74 o 
  -4  16   4     1498.35     1446.85    140.18 o 
  -2  16   4      954.14     1134.93     44.35 o 
   0  16   4      384.33      524.85     64.32 o 
   2  16   4      231.08      251.56     34.04 o 
   4  16   4      356.46      462.47     37.04 o 
   6  16   4      258.91      328.50     36.95 o 
   8  16   4        3.40      -31.73     41.30 o 
  10  16   4      156.58      161.80     45.74 o 
  12  16   4      165.02      144.82     68.29 o 
  14  16   4        3.67       -4.90     58.68 o 
 -15  17   4       44.30      -51.06     92.65 o 
 -13  17   4       17.78       82.37     92.24 o 
 -11  17   4       59.06      129.09     90.48 o 
  -9  17   4       57.98       96.94     86.00 o 
  -7  17   4      260.68      244.69     81.80 o 
  -5  17   4      560.84      678.45     94.68 o 
  -3  17   4        6.83       78.12     75.73 o 
  -1  17   4       76.03       57.09     34.48 o 
   1  17   4      309.19      372.90     37.42 o 
   3  17   4      529.43      564.00     42.78 o 
   5  17   4      144.60      149.48     36.88 o 
   7  17   4       11.71       -4.10     41.49 o 
   9  17   4       23.06       60.74     45.76 o 
  11  17   4       18.20        9.22     47.81 o 
  13  17   4       73.31      112.84     59.05 o 
 -14  18   4       23.54       25.86     98.53 o 
 -12  18   4       11.09       67.48     94.66 o 
 -10  18   4        4.33      -15.44     89.42 o 
  -8  18   4       39.66      -85.60     85.89 o 
  -6  18   4      103.20      143.62     88.80 o 
  -4  18   4      294.71      246.87     87.10 o 
  -2  18   4      507.70      628.44     95.18 o 
   0  18   4      251.52      256.21     50.98 o 
   2  18   4       80.46      137.78     36.32 o 
   4  18   4       14.48      -22.27     41.09 o 
   6  18   4       58.44       56.38     44.62 o 
   8  18   4        1.35       25.70     46.50 o 
  10  18   4        6.99       66.39     49.69 o 
  12  18   4        0.48      105.54     50.77 o 
 -11  19   4        4.39       41.05     96.11 o 
  -9  19   4       98.76       13.14     96.74 o 
  -7  19   4       40.89       22.06     94.00 o 
  -5  19   4      222.62      260.80     87.65 o 
  -3  19   4      129.71       30.38     86.28 o 
  -1  19   4      113.90      104.43     85.31 o 
   1  19   4       22.21       41.74    115.06 o 
   3  19   4        2.20        1.52     44.83 o 
   5  19   4       30.80       79.32     46.69 o 
   7  19   4       22.55       29.24     55.90 o 
   9  19   4      118.21       67.55     85.23 o 
  -8  20   4        3.73      -22.09     98.29 o 
  -6  20   4        0.07        5.45     97.55 o 
  -4  20   4       14.89      -92.53     92.53 o 
  -2  20   4      149.19      156.10     93.94 o 
   0  20   4       14.22      -11.60     89.84 o 
   2  20   4        6.70      -13.19     82.02 o 
   4  20   4        1.17      -49.58     56.78 o 
   6  20   4        2.59       31.55     90.28 o 
   8  20   4       97.19      100.21     82.50 o 
  -5  21   4        2.79      -19.73    100.87 o 
  -3  21   4        3.92      -94.96     94.96 o 
  -1  21   4        0.57      -45.66     94.73 o 
   1  21   4       29.97      147.20    102.02 o 
   3  21   4        0.42      -17.36    113.13 o 
 -23   1   5        0.78       52.08     72.01 o 
 -21   1   5      370.81      272.62     70.31 o 
 -19   1   5      114.68       91.18     59.91 o 
 -17   1   5      587.91      503.38     59.29 o 
 -15   1   5        2.07      -31.71     31.71 o 
 -13   1   5     1333.28     1417.91     49.11 o 
 -11   1   5      173.75      196.37     18.26 o 
  -9   1   5     2540.60     2408.88     51.41 o 
  -7   1   5       69.66       34.70     10.69 o 
  -5   1   5      577.85      724.56     60.29 o 
  -3   1   5    19461.87    19771.14    311.64 o 
  -1   1   5    77331.43    79677.61   1390.74 o 
   1   1   5     7378.67     7841.97    163.28 o 
   3   1   5     5665.10     6183.87    131.05 o 
   5   1   5    14254.93    14077.25    251.70 o 
   7   1   5    12863.66    13796.39    248.71 o 
   9   1   5       82.60       28.45     23.16 o 
  11   1   5      710.64      732.20     35.07 o 
  13   1   5        1.75       38.73     29.37 o 
  15   1   5      348.23      352.43     37.38 o 
  17   1   5      423.00      507.77     43.44 o 
  19   1   5      395.19      414.40     54.23 o 
  21   1   5       41.97       69.51     47.07 o 
 -24   2   5       97.99        7.24     76.56 o 
 -22   2   5       55.00       34.45     75.92 o 
 -20   2   5      572.13      557.81     71.49 o 
 -18   2   5       60.85      -54.86     54.86 o 
 -16   2   5      111.19       40.55     34.85 o 
 -14   2   5     3976.83     3930.54     99.11 o 
 -12   2   5      624.70      562.01     26.92 o 
 -10   2   5     4988.81     4970.29     95.75 o 
  -8   2   5     8881.86     8866.21    162.85 o 
  -6   2   5     4673.54     4099.83    614.77 o 
  -4   2   5    13835.03    14415.60    358.79 o 
  -2   2   5    38834.18    38674.74    605.70 o 
   0   2   5     2981.28     2728.63     61.41 o 
   2   2   5     5092.98     4975.32    106.10 o 
   4   2   5      432.04      381.23     21.35 o 
   6   2   5     5779.41     6113.63    115.65 o 
   8   2   5      747.15      800.68     30.34 o 
  10   2   5      131.71      195.63     25.30 o 
  12   2   5     2934.19     2967.26     78.98 o 
  14   2   5      404.37      474.93     37.25 o 
  16   2   5      176.13      175.71     37.58 o 
  18   2   5       77.74       58.81     48.10 o 
  20   2   5       47.11       98.90     39.75 o 
  22   2   5      118.34       60.31     55.42 o 
 -23   3   5      180.32      160.31    165.49 o 
 -21   3   5      271.24      263.28     66.94 o 
 -19   3   5       85.09       55.01     83.04 o 
 -17   3   5      387.34      435.79     45.08 o 
 -15   3   5      313.13      289.98     43.75 o 
 -13   3   5       19.61       59.36     28.88 o 
 -11   3   5     6059.64     6186.15    139.03 o 
  -9   3   5     7004.54     7103.89    154.44 o 
  -7   3   5      123.25      121.28     16.31 o 
  -5   3   5       38.93       19.47     13.85 o 
  -3   3   5     1219.03     1307.66     40.87 o 
   1   3   5    25479.73    26141.52    527.92 o 
   3   3   5      734.50      761.74     23.20 o 
   5   3   5    35674.44    34576.53    704.00 o 
   7   3   5     3772.86     4003.17     94.30 o 
   9   3   5      616.38      608.97     29.87 o 
  11   3   5        2.95       32.45     25.85 o 
  13   3   5      726.22      699.90     39.20 o 
  15   3   5      128.25       87.46     34.38 o 
  17   3   5        7.90       31.54     38.15 o 
  19   3   5      274.51      370.25     60.68 o 
  21   3   5       10.91       20.97     45.64 o 
 -24   4   5       10.36      -77.93     77.93 o 
 -22   4   5       69.64      -19.12     74.87 o 
 -20   4   5        0.27       70.17     62.72 o 
 -18   4   5       55.73       69.95     79.65 o 
 -16   4   5       84.21       75.85     37.37 o 
 -14   4   5     1968.17     1873.49     67.72 o 
 -12   4   5       36.68       32.07     27.50 o 
 -10   4   5     2329.64     2435.64     66.18 o 
  -8   4   5     9081.14     9232.16    170.64 o 
  -6   4   5     8402.57     9402.49    172.34 o 
  -4   4   5     6848.02     6617.90    139.78 o 
  -2   4   5    10448.03     9780.97    202.86 o 
   0   4   5     3717.06     3340.31    263.75 o 
   2   4   5     1404.25     1448.48     50.60 o 
   4   4   5     2567.56     2186.03     58.33 o 
   6   4   5     3390.75     2886.95     65.69 o 
   8   4   5     1494.92     1496.96     62.56 o 
  10   4   5     2956.37     2976.21     69.72 o 
  12   4   5      504.45      547.80     34.54 o 
  14   4   5     1063.30     1209.87     48.00 o 
  16   4   5       37.72       17.43     36.17 o 
  18   4   5        2.43       18.51     52.16 o 
  20   4   5        9.02       61.78     45.62 o 
  22   4   5       34.68       88.24     55.70 o 
 -23   5   5       26.77      -35.94     73.36 o 
 -21   5   5        3.44       63.87     67.46 o 
 -19   5   5       19.83       61.39     62.64 o 
 -17   5   5       69.42       18.85     41.25 o 
 -15   5   5     3221.64     3399.83    131.91 o 
 -13   5   5     6618.49     6909.80    157.83 o 
 -11   5   5     1393.14     1309.49     49.35 o 
  -9   5   5     2168.52     2431.26     72.94 o 
  -7   5   5     6311.68     6866.74    110.81 o 
  -5   5   5     3519.16     3992.71     72.56 o 
  -3   5   5     5280.93     4918.88    106.63 o 
  -1   5   5     9654.72     9783.60    203.08 o 
   1   5   5    37937.86    39567.25    798.65 o 
   3   5   5    42303.73    42899.92   1053.84 o 
   5   5   5      909.45      841.00     34.94 o 
   7   5   5     3069.46     3377.75     71.62 o 
   9   5   5       26.67       -4.97     20.96 o 
  11   5   5     2007.40     2085.43     58.30 o 
  13   5   5     2603.11     2673.73     71.47 o 
  15   5   5      193.05      307.94     48.16 o 
  17   5   5      742.72      678.58     84.61 o 
  19   5   5      102.47      144.34     45.78 o 
  21   5   5       35.96       61.45     49.45 o 
 -22   6   5      104.69      108.11     73.04 o 
 -20   6   5      342.62      426.18    119.08 o 
 -18   6   5      266.49      349.02     48.33 o 
 -16   6   5        0.72        4.31     38.30 o 
 -14   6   5      230.14      216.76     37.18 o 
 -12   6   5      767.94      770.61     55.78 o 
 -10   6   5     1088.28      999.60     36.42 o 
  -8   6   5      112.36       94.11     20.18 o 
  -6   6   5     9988.79    11239.85    160.96 o 
  -4   6   5    13301.35    13162.10    225.03 o 
  -2   6   5    14562.09    15038.35    256.67 o 
   0   6   5    20811.70    21515.87    363.94 o 
   2   6   5     2604.28     3127.99     60.67 o 
   4   6   5     1640.71     1328.76     58.48 o 
   6   6   5       39.36       31.80     14.42 o 
   8   6   5       38.95       22.87     32.55 o 
  10   6   5      828.25      826.39     35.88 o 
  12   6   5     1589.19     1513.00     90.54 o 
  14   6   5      255.75      320.23     43.68 o 
  16   6   5       99.60      115.03     39.72 o 
  18   6   5     1169.60     1140.54     58.69 o 
  20   6   5        4.43      -45.86     45.86 o 
 -23   7   5        2.63       30.78     74.66 o 
 -21   7   5      484.89      567.55     77.13 o 
 -19   7   5       42.20       65.11     76.43 o 
 -17   7   5        0.31       38.46     54.92 o 
 -15   7   5      247.82      234.95     41.38 o 
 -13   7   5        8.15       12.39     37.26 o 
 -11   7   5     3739.53     3906.18     86.20 o 
  -9   7   5        7.84       32.11     22.04 o 
  -7   7   5     6457.08     7125.75    105.51 o 
  -5   7   5      654.00      680.32     22.15 o 
  -3   7   5     1891.64     2228.10     45.54 o 
  -1   7   5     1856.00     2329.03     46.79 o 
   1   7   5     2424.68     2171.34     46.80 o 
   3   7   5      785.03      573.98     22.42 o 
   5   7   5       14.85       16.98     18.90 o 
   7   7   5      659.36      774.47     70.03 o 
   9   7   5     3197.76     3225.61     79.54 o 
  11   7   5      356.26      348.29     30.43 o 
  13   7   5        3.24       44.78     30.29 o 
  15   7   5      269.59      231.04     40.10 o 
  17   7   5        0.19       -7.44     46.89 o 
  19   7   5       73.73      149.33     55.50 o 
  21   7   5        1.09      -22.20     52.76 o 
 -22   8   5       22.58       45.85     73.20 o 
 -20   8   5       14.47       12.26     50.74 o 
 -18   8   5       46.75       10.13     76.76 o 
 -16   8   5      185.76      307.14     43.18 o 
 -14   8   5     2766.86     3002.44     94.08 o 
 -12   8   5       37.39       47.12     34.17 o 
 -10   8   5       45.68       45.89     25.66 o 
  -8   8   5      445.24      495.01     29.10 o 
  -6   8   5     1797.14     1909.90     39.06 o 
  -4   8   5       48.21       13.19     15.69 o 
  -2   8   5       23.34       38.53     13.37 o 
   0   8   5     1050.16     1108.65     43.66 o 
   2   8   5     3209.29     3128.44     63.26 o 
   4   8   5      527.33      456.63     22.90 o 
   6   8   5      331.96      380.28     35.78 o 
   8   8   5      567.98      459.07     53.85 o 
  10   8   5        1.70      -25.40     25.40 o 
  12   8   5        3.64       23.86     29.24 o 
  14   8   5       78.43       85.07     55.68 o 
  16   8   5        0.02       17.45     40.62 o 
  18   8   5       70.78       -4.35     43.88 o 
  20   8   5        4.03      -46.14     47.89 o 
 -21   9   5       17.34       11.91     92.03 o 
 -19   9   5      266.75      258.07     53.45 o 
 -17   9   5       62.44       32.90     43.84 o 
 -15   9   5      689.46      677.46     50.61 o 
 -13   9   5      447.13      365.77     41.38 o 
 -11   9   5        3.80       -7.51     28.75 o 
  -9   9   5      678.87      873.20     37.42 o 
  -7   9   5     1900.39     1599.65     51.56 o 
  -5   9   5      263.31      223.18     17.83 o 
  -3   9   5     3057.04     2998.91     59.60 o 
  -1   9   5      211.27      215.39     21.48 o 
   1   9   5      441.62      540.35     34.16 o 
   3   9   5      452.14      514.29     27.29 o 
   5   9   5      791.01      700.73     34.35 o 
   7   9   5      416.54      435.50     27.59 o 
   9   9   5      119.02       94.44     25.44 o 
  11   9   5       71.44       54.68     28.69 o 
  13   9   5       28.29       62.36     40.72 o 
  15   9   5      105.10       83.58     40.39 o 
  17   9   5        1.18      -57.81     63.33 o 
  19   9   5        2.33       -1.07     48.36 o 
 -22  10   5        1.28     -106.71    106.71 o 
 -20  10   5      403.66      361.54     57.52 o 
 -18  10   5       66.91       99.64     51.02 o 
 -16  10   5      164.27      152.26     45.61 o 
 -14  10   5       71.80       31.08     38.88 o 
 -12  10   5      229.46      265.33     34.20 o 
 -10  10   5       29.96      -12.14     27.22 o 
  -8  10   5       41.91       55.21     26.63 o 
  -6  10   5     7168.23     6945.87    145.02 o 
  -4  10   5     4116.84     3895.03     75.36 o 
  -2  10   5      142.85      126.90     20.55 o 
   0  10   5      325.63      346.09     23.66 o 
   2  10   5       86.20      142.56     23.13 o 
   4  10   5     7234.25     7013.97    147.66 o 
   6  10   5      357.39      321.03     26.05 o 
   8  10   5        7.42       39.78     25.27 o 
  10  10   5     1128.60     1043.91     41.21 o 
  12  10   5      156.90      156.01     38.23 o 
  14  10   5       44.56       52.48     39.39 o 
  16  10   5        1.06       66.63     55.19 o 
  18  10   5      185.71      254.18     51.74 o 
 -21  11   5        2.65      -77.77     77.77 o 
 -19  11   5      111.33      152.10     64.99 o 
 -17  11   5       45.62       29.84     47.04 o 
 -15  11   5       12.80       30.03     43.48 o 
 -13  11   5      928.15      714.06     51.01 o 
 -11  11   5     2435.28     2301.30     66.63 o 
  -9  11   5     1145.07     1053.67     43.20 o 
  -7  11   5     4498.81     4715.81    100.14 o 
  -5  11   5      686.68      672.11     46.03 o 
  -3  11   5        9.01       -1.73     21.74 o 
  -1  11   5      123.83       78.86     23.54 o 
   1  11   5     7353.16     7235.85    151.15 o 
   3  11   5     2960.24     2963.23     73.89 o 
   5  11   5       33.56       41.93     36.60 o 
   7  11   5      618.87      578.63     73.71 o 
   9  11   5      152.15      144.43     34.64 o 
  11  11   5      635.80      646.92     38.43 o 
  13  11   5       47.92       77.90     41.21 o 
  15  11   5        1.36       -5.79     42.15 o 
  17  11   5        2.04      -45.47     45.47 o 
  19  11   5        0.23      -48.49     48.49 o 
 -20  12   5       17.55      -54.30     73.07 o 
 -18  12   5        0.15      -63.55     63.55 o 
 -16  12   5        0.83      -58.10     58.10 o 
 -14  12   5      425.02      357.38     81.85 o 
 -12  12   5      199.54      133.57     42.40 o 
 -10  12   5      356.77      418.26     69.54 o 
  -8  12   5      211.38      208.23     41.48 o 
  -6  12   5      105.06       93.09     25.05 o 
  -4  12   5     2032.44     1955.61     45.39 o 
  -2  12   5      152.55      127.64     24.34 o 
   0  12   5     3321.67     3513.16     84.22 o 
   2  12   5       50.40       54.65     27.51 o 
   4  12   5     2588.78     2603.43    200.24 o 
   6  12   5     1504.59     1469.45     53.66 o 
   8  12   5       12.25       41.64     32.62 o 
  10  12   5      239.43      238.34     39.56 o 
  12  12   5        2.42      -16.97     39.28 o 
  14  12   5       15.85       14.01     43.62 o 
  16  12   5      150.08      139.08     46.88 o 
  18  12   5        0.06      -12.01     50.94 o 
 -19  13   5        8.33        8.71     69.17 o 
 -17  13   5        5.33       45.30     63.27 o 
 -15  13   5       47.08       52.57     59.35 o 
 -13  13   5        1.07       42.76     44.12 o 
 -11  13   5      490.91      483.23     46.94 o 
  -9  13   5      514.13      574.92     38.48 o 
  -7  13   5      145.31       97.07     35.14 o 
  -5  13   5      116.13       84.07     26.00 o 
  -3  13   5      290.74      365.56     29.13 o 
  -1  13   5     2279.14     2019.13     89.82 o 
   1  13   5     8483.84     8047.38    169.35 o 
   3  13   5     3214.77     3274.87     83.94 o 
   5  13   5      800.09      858.89     43.47 o 
   7  13   5       12.94      -14.21     33.76 o 
   9  13   5        2.94       30.54     41.21 o 
  11  13   5        7.00       77.66     50.89 o 
  13  13   5      204.97      185.58     69.34 o 
  15  13   5        0.97      -25.82     47.32 o 
  17  13   5        9.30      -41.55     49.34 o 
 -18  14   5       17.75        2.11     68.28 o 
 -16  14   5        2.03        6.33     77.29 o 
 -14  14   5      132.09       59.07     56.32 o 
 -12  14   5       14.45      -36.42     65.05 o 
 -10  14   5       90.85        0.53     35.30 o 
  -8  14   5     1033.84     1015.35     46.07 o 
  -6  14   5      735.40      812.34     62.73 o 
  -4  14   5      868.59      927.56     41.13 o 
  -2  14   5     3605.39     3673.69     80.09 o 
   0  14   5       27.46       23.56     27.08 o 
   2  14   5       82.57      101.24     34.41 o 
   4  14   5      405.08      340.47     57.00 o 
   6  14   5      423.08      543.70     98.07 o 
   8  14   5     1101.35     1042.14     52.18 o 
  10  14   5       68.75      125.88     44.07 o 
  12  14   5        0.86      -25.81     61.40 o 
  14  14   5        4.19       36.99     47.24 o 
  16  14   5       19.09      -27.93     50.30 o 
 -17  15   5        0.88      -30.17     63.38 o 
 -15  15   5        0.39       91.60     64.48 o 
 -13  15   5       99.84       59.80     61.40 o 
 -11  15   5       40.27       65.12     56.26 o 
  -9  15   5       99.26      124.23     69.83 o 
  -7  15   5      152.76      251.62     43.66 o 
  -5  15   5       80.16       43.62     50.43 o 
  -3  15   5       54.95       56.64     29.50 o 
  -1  15   5      175.55      159.07     35.35 o 
   1  15   5      502.78      524.49     35.72 o 
   3  15   5      284.57      283.17     37.68 o 
   5  15   5      740.52      646.95     44.75 o 
   7  15   5      165.39      151.99     41.60 o 
   9  15   5        0.38       10.66     50.61 o 
  11  15   5        0.09      -35.01     46.47 o 
  13  15   5       95.25      127.34     46.79 o 
  15  15   5       27.82       35.62     51.26 o 
 -16  16   5        2.65       46.91     68.80 o 
 -14  16   5        9.14       39.43     88.74 o 
 -12  16   5       28.84      109.23     87.24 o 
 -10  16   5       48.77       21.98     78.75 o 
  -8  16   5      135.19        3.95     77.13 o 
  -6  16   5      143.40       87.74     59.60 o 
  -4  16   5        1.03       40.34     58.56 o 
  -2  16   5      118.20       97.41     32.55 o 
   0  16   5      367.75      348.19     35.32 o 
   2  16   5       10.69       15.54     32.10 o 
   4  16   5      178.04      155.52     34.71 o 
   6  16   5       38.95      111.58     44.29 o 
   8  16   5      225.61      176.83     45.46 o 
  10  16   5       35.37       67.65     46.02 o 
  12  16   5       35.33       54.70     49.03 o 
  14  16   5        7.95      -18.37     68.42 o 
 -15  17   5       72.87       56.31     94.80 o 
 -13  17   5       33.98      -24.62     90.31 o 
 -11  17   5        7.78      -76.45     76.45 o 
  -9  17   5       34.55        5.19     76.00 o 
  -7  17   5      147.47      135.59     77.90 o 
  -5  17   5      177.29      278.86     85.71 o 
  -3  17   5      111.29       48.55     53.44 o 
  -1  17   5       97.69       65.16     35.49 o 
   1  17   5        0.86      -34.32     34.32 o 
   3  17   5       16.46       -3.23     42.80 o 
   5  17   5       32.50      -35.62     35.62 o 
   7  17   5        0.64       53.31     43.69 o 
   9  17   5       49.62       95.28     47.88 o 
  11  17   5       14.68       50.75     49.25 o 
  13  17   5      161.14      140.40     53.90 o 
 -12  18   5        7.73      -33.83     91.02 o 
 -10  18   5       29.50      -13.06     88.17 o 
  -8  18   5      362.70      205.19     92.97 o 
  -6  18   5      215.00      109.33     89.24 o 
  -4  18   5       22.58      -81.76     81.76 o 
  -2  18   5      147.79      209.89     85.04 o 
   0  18   5        3.51       42.26     37.81 o 
   2  18   5       18.99      -18.87     37.28 o 
   4  18   5       10.69        5.64     38.74 o 
   6  18   5      157.08      156.98     47.25 o 
   8  18   5       21.90       95.34     48.68 o 
  10  18   5       12.04      -49.45     49.45 o 
 -11  19   5       22.25       82.36     99.33 o 
  -9  19   5       43.35      -78.17     90.47 o 
  -7  19   5        5.87       40.68     85.62 o 
  -5  19   5        2.77      -36.47     87.87 o 
  -3  19   5       63.04      134.38     81.07 o 
  -1  19   5      221.89      115.64     84.84 o 
   1  19   5      446.79      530.29     49.82 o 
   3  19   5      199.08      116.79     44.55 o 
   5  19   5       42.90       20.23     47.38 o 
   7  19   5        0.21        0.22     60.13 o 
   9  19   5        5.01      -19.50     59.38 o 
  -8  20   5       51.05       46.54     99.25 o 
  -6  20   5        4.08       47.01     89.12 o 
  -4  20   5       44.77       -0.65     93.54 o 
  -2  20   5       47.71      162.25     93.88 o 
   0  20   5        2.08       51.34     89.09 o 
   2  20   5        0.06      -14.76     46.82 o 
   4  20   5       11.22      -20.68     55.53 o 
   6  20   5       10.72       52.78     50.18 o 
  -5  21   5        3.46      -99.58     99.58 o 
  -3  21   5        0.34      -95.90     95.90 o 
  -1  21   5       17.79      -26.23     95.97 o 
   1  21   5      135.19       50.32     95.13 o 
   3  21   5       34.23       25.63    106.90 o 
 -24   0   6       51.21      307.63    114.18 o 
 -22   0   6        6.59       24.36     99.49 o 
 -20   0   6      822.74      620.18    103.90 o 
 -18   0   6     2381.02     2915.08    169.01 o 
 -16   0   6     2705.27     2647.51    145.76 o 
 -14   0   6     3898.20     4062.68    189.55 o 
 -12   0   6        6.31        6.64      7.50 o 
 -10   0   6    23979.53    25322.81    632.15 o 
  -8   0   6      463.34      511.23     32.48 o 
  -6   0   6     5225.58     5272.34    142.58 o 
  -4   0   6    17379.28    16696.90    853.91 o 
  -2   0   6    30493.31    31967.86    792.46 o 
   0   0   6    59083.96    58320.59   1440.29 o 
   4   0   6     5238.08     2761.69    111.14 o 
   6   0   6      848.20      904.54     44.48 o 
   8   0   6    10737.41    10511.17    274.61 o 
  10   0   6     3638.10     3839.18    119.74 o 
  12   0   6     2163.34     2091.29    126.71 o 
  14   0   6     7727.28     7188.92    205.78 o 
  16   0   6       13.94      -36.89     53.32 o 
  18   0   6       68.29      115.68     57.75 o 
  20   0   6      130.10       70.85     93.41 o 
  22   0   6       91.71        8.31    100.78 o 
 -23   1   6       19.84      -65.98     76.00 o 
 -21   1   6       41.25       82.40     64.47 o 
 -19   1   6      237.38      198.40     59.83 o 
 -17   1   6      456.80      304.86     58.63 o 
 -15   1   6       14.01      -16.92     44.27 o 
 -13   1   6      401.72      358.42     35.45 o 
 -11   1   6     1458.34     1473.07     39.84 o 
  -9   1   6     1951.87     2219.46     54.25 o 
  -7   1   6    21147.17    21703.44    449.80 o 
  -5   1   6     3404.51     3246.74     72.93 o 
  -3   1   6     5631.50     6059.30    103.60 o 
  -1   1   6    84894.45    86309.97   1505.11 o 
   1   1   6    57052.63    58232.60   1453.52 o 
   3   1   6     9991.34    10117.39    257.39 o 
   5   1   6    12317.79    12211.78    254.29 o 
   7   1   6       27.92       31.76     18.57 o 
   9   1   6      374.50      396.64     26.68 o 
  11   1   6       10.46      -11.81     26.03 o 
  13   1   6      311.72      308.16     34.38 o 
  15   1   6      112.64       92.25     35.13 o 
  17   1   6      137.88       53.80     39.08 o 
  19   1   6      279.07      315.41     46.38 o 
  21   1   6        1.19      -16.10    103.14 o 
 -24   2   6       29.25       -3.71     75.21 o 
 -22   2   6      129.05       59.81     68.64 o 
 -20   2   6       25.40      -19.83     63.29 o 
 -18   2   6       79.36       65.64     73.10 o 
 -16   2   6      216.78      198.68     48.76 o 
 -14   2   6      295.95      264.63     33.01 o 
 -12   2   6        3.62       25.02     28.27 o 
 -10   2   6      758.04      736.01     27.07 o 
  -8   2   6     4482.52     4047.42     79.99 o 
  -4   2   6    13116.78    13131.04    267.48 o 
  -2   2   6    28612.11    29081.36    509.59 o 
   0   2   6     2070.35     1149.67     58.60 o 
   2   2   6     5468.19     5317.13    199.13 o 
   4   2   6     4459.13     4081.47     91.15 o 
   6   2   6    10875.39    11117.02    234.18 o 
   8   2   6     3441.48     3406.93     74.08 o 
  10   2   6       10.46       31.15     27.50 o 
  12   2   6       19.83        4.50     28.51 o 
  14   2   6      813.19      760.09     46.31 o 
  16   2   6        0.47       15.17     36.70 o 
  18   2   6       21.94      123.74     40.76 o 
  20   2   6        1.38      -63.05     63.05 o 
  22   2   6       62.48       17.61     56.21 o 
 -23   3   6       35.04      129.26     75.82 o 
 -21   3   6       13.05       -3.09     67.14 o 
 -19   3   6      553.39      601.21     76.54 o 
 -17   3   6       18.14       63.47     52.24 o 
 -15   3   6      644.95      611.44     46.23 o 
 -13   3   6     2742.66     2866.12     79.36 o 
 -11   3   6      350.54      393.35     45.82 o 
  -9   3   6       79.44       88.35     19.34 o 
  -7   3   6     9138.72     8801.08    162.10 o 
  -5   3   6     3645.62     3490.02    112.98 o 
   1   3   6     5062.25     4710.99    483.58 o 
   3   3   6     1311.51     1228.65     31.55 o 
   5   3   6     4564.77     4543.60    102.17 o 
   7   3   6      115.99       58.05     24.63 o 
   9   3   6      312.60      335.12     26.68 o 
  11   3   6      377.09      318.20     30.12 o 
  13   3   6      176.31      181.82     32.82 o 
  15   3   6      758.43      780.72     44.55 o 
  17   3   6        0.61       39.37     38.83 o 
  19   3   6      148.15      193.35     60.76 o 
  21   3   6      135.78      229.56     83.08 o 
 -24   4   6      133.68      107.56     79.74 o 
 -22   4   6        4.30      -26.66     77.91 o 
 -20   4   6      297.13      282.38     66.03 o 
 -18   4   6      188.02      288.24     62.42 o 
 -16   4   6      459.69      431.57     43.00 o 
 -14   4   6       54.91       40.01     32.57 o 
 -12   4   6     4713.65     5263.93    124.10 o 
 -10   4   6     2183.17     2347.45     59.80 o 
  -8   4   6      631.53      588.82     20.63 o 
  -6   4   6     2766.19     2601.44     66.32 o 
  -4   4   6     8226.95     9010.79    188.40 o 
  -2   4   6    13491.77    13396.43    273.63 o 
   2   4   6     1059.36     1181.98     37.83 o 
   4   4   6      347.08      353.13     26.69 o 
   6   4   6      828.03      748.41     32.16 o 
   8   4   6        8.77       -9.90     18.90 o 
  10   4   6      579.94      645.08     32.61 o 
  12   4   6     2292.93     2265.46     65.82 o 
  14   4   6      398.77      345.01     48.12 o 
  16   4   6      145.82      271.29     46.02 o 
  18   4   6      360.13      438.56     70.45 o 
  20   4   6      187.12      163.44     46.92 o 
 -23   5   6       88.21      152.02    114.99 o 
 -21   5   6      145.18      149.57     71.22 o 
 -19   5   6      213.93      138.72     89.16 o 
 -17   5   6      422.31      405.58     45.43 o 
 -15   5   6       66.97       78.39     37.71 o 
 -13   5   6     2374.52     2402.72     73.23 o 
 -11   5   6      976.71     1063.88     53.20 o 
  -9   5   6        5.59        6.38     20.36 o 
  -7   5   6     1860.62     1905.78     38.34 o 
  -5   5   6     2337.71     2433.73     59.12 o 
  -3   5   6      338.69      368.08     27.21 o 
  -1   5   6     6009.76     4247.56    160.76 o 
   1   5   6    16733.85    16315.09    407.60 o 
   3   5   6       31.27       39.59     20.54 o 
   5   5   6     1504.05     1152.05     39.96 o 
   7   5   6     2153.03     2158.26     60.35 o 
   9   5   6       51.76       41.51     23.77 o 
  11   5   6      332.56      363.40     42.04 o 
  13   5   6      579.69      566.72     46.40 o 
  15   5   6        0.97        9.93     41.13 o 
  17   5   6        2.61       77.83     42.52 o 
  19   5   6      476.87      458.98     51.27 o 
  21   5   6        7.75       -4.44     70.19 o 
 -22   6   6      193.46      181.05     74.34 o 
 -20   6   6      160.38      169.31     65.14 o 
 -18   6   6       13.43      -10.21     43.22 o 
 -16   6   6      140.59      178.21     40.10 o 
 -14   6   6      246.51      200.46     38.41 o 
 -12   6   6      920.58      910.34     44.90 o 
 -10   6   6     1870.96     1856.87     52.29 o 
  -8   6   6     2298.85     2412.67     48.36 o 
  -6   6   6       77.61       69.94     16.11 o 
  -4   6   6    31689.96    32864.83    555.14 o 
  -2   6   6     6547.11     7454.14    159.39 o 
   0   6   6     3044.64     3199.63     76.42 o 
   2   6   6     7134.26     7476.18    161.03 o 
   4   6   6     8090.82     7829.29    207.07 o 
   6   6   6      359.21      307.95     20.26 o 
   8   6   6     4762.64     4653.31    113.29 o 
  10   6   6        5.71       11.33     33.02 o 
  12   6   6     1038.68      935.41     52.71 o 
  14   6   6       21.44      102.04     33.76 o 
  16   6   6       17.93       32.19     42.72 o 
  18   6   6       30.33      117.65     45.32 o 
  20   6   6        3.12       30.66     47.92 o 
 -23   7   6       12.99       72.90     75.73 o 
 -21   7   6       20.63      -51.31     68.61 o 
 -19   7   6       74.72       11.43     47.57 o 
 -17   7   6      938.02      882.81     55.11 o 
 -15   7   6     1184.48      921.39     54.77 o 
 -13   7   6       22.50       79.64     34.03 o 
 -11   7   6     2213.48     2011.14     58.11 o 
  -9   7   6       35.31       56.15     26.45 o 
  -7   7   6     3617.49     3918.34     61.83 o 
  -5   7   6      478.21      504.78     26.16 o 
  -3   7   6     1656.06     1432.14     43.54 o 
  -1   7   6    11630.86    11332.86    195.68 o 
   1   7   6    16816.36    16895.41    289.16 o 
   3   7   6       89.37      139.77     34.93 o 
   5   7   6     1800.18     1778.83     49.93 o 
   9   7   6      415.47      471.93     34.70 o 
  11   7   6     6898.22     6536.19    153.88 o 
  13   7   6     1399.28     1372.72     49.31 o 
  15   7   6      236.56       59.39     40.27 o 
  17   7   6      727.90      682.47     51.54 o 
  19   7   6      151.09      178.52     49.17 o 
 -22   8   6      141.86      285.57     82.64 o 
 -20   8   6       81.48       62.05     52.46 o 
 -18   8   6       75.15       47.83     59.22 o 
 -16   8   6       31.30       41.29     40.81 o 
 -14   8   6        8.28       17.63     38.28 o 
 -12   8   6     2336.91     2401.70     69.45 o 
 -10   8   6     4220.50     4297.48     93.01 o 
  -8   8   6     1615.55     1565.68     85.81 o 
  -6   8   6      584.12      844.66     38.28 o 
  -4   8   6     7578.82     6875.73    234.33 o 
  -2   8   6     4771.24     4763.09     87.64 o 
   0   8   6      221.11      259.39     26.56 o 
   2   8   6     2166.44     2249.80     50.39 o 
   4   8   6     2596.94     2717.85     59.69 o 
   6   8   6     6711.28     6313.35    134.65 o 
   8   8   6     1143.82     1088.59     38.09 o 
  10   8   6      673.56      678.13     34.96 o 
  12   8   6      174.89      189.59     31.77 o 
  14   8   6        1.78       -6.62     39.35 o 
  16   8   6       76.13       73.36     51.86 o 
  18   8   6      409.22      422.69     51.15 o 
  20   8   6       67.33       46.25     50.82 o 
 -21   9   6       35.15       78.15     74.21 o 
 -19   9   6      215.50      143.50     51.77 o 
 -17   9   6       26.96        4.46     68.90 o 
 -15   9   6      109.19      194.52     52.11 o 
 -13   9   6     1172.63     1050.30     53.23 o 
 -11   9   6     1678.75     1725.30     55.16 o 
  -9   9   6      477.60      573.09     34.38 o 
  -7   9   6       34.63       27.11     19.33 o 
  -5   9   6     1681.10     1693.99     48.03 o 
  -3   9   6      216.31      181.29     18.81 o 
  -1   9   6     4926.91     4602.21     85.33 o 
   1   9   6     1569.50     1313.97     43.02 o 
   3   9   6     3911.18     3509.20     71.67 o 
   5   9   6     4677.72     4915.36     95.38 o 
   7   9   6       50.72       79.59     26.88 o 
   9   9   6     1590.11     1369.50     45.18 o 
  11   9   6      355.09      373.88     34.60 o 
  13   9   6      411.74      349.72     35.74 o 
  15   9   6       29.58       30.49     43.04 o 
  17   9   6       24.98       28.09     46.30 o 
  19   9   6       44.02       17.30     96.40 o 
 -22  10   6        1.79       86.55    111.36 o 
 -20  10   6       37.41       99.64     55.58 o 
 -18  10   6       19.07        3.93     49.21 o 
 -16  10   6       83.93      119.43     77.50 o 
 -14  10   6       87.56      131.90     42.42 o 
 -12  10   6      304.56      316.34     37.67 o 
 -10  10   6      138.51      176.11     31.55 o 
  -8  10   6      294.71      287.37     25.50 o 
  -6  10   6       42.85       56.78     17.45 o 
  -4  10   6     4840.05     4798.18     90.68 o 
  -2  10   6     5217.30     5318.78     98.72 o 
   0  10   6     2305.86     2272.45     60.23 o 
   2  10   6        5.67        5.55     23.11 o 
   4  10   6       19.21       23.11     22.90 o 
   6  10   6       85.09      149.14     38.42 o 
   8  10   6     2071.77     2091.51     56.64 o 
  10  10   6     1398.91     1211.84     44.04 o 
  12  10   6       90.65       77.37     32.99 o 
  14  10   6       75.52      115.46     43.04 o 
  16  10   6       18.36      105.99     47.46 o 
  18  10   6       39.87       49.29     55.38 o 
 -21  11   6       51.47       69.34     70.59 o 
 -19  11   6      110.52      164.29     63.18 o 
 -17  11   6      164.10      209.58     48.57 o 
 -15  11   6        0.03      -42.95     42.95 o 
 -13  11   6      406.39      519.19     40.89 o 
 -11  11   6      112.02       78.71     32.68 o 
  -9  11   6        6.36        1.53     28.34 o 
  -7  11   6     1492.53     1605.69     59.45 o 
  -5  11   6      142.66      173.87     20.30 o 
  -3  11   6      175.63      183.18     21.10 o 
  -1  11   6      265.72      260.31     26.78 o 
   1  11   6     1121.69     1028.46     56.82 o 
   3  11   6       20.49       73.53     25.86 o 
   5  11   6      977.93      940.09     42.82 o 
   7  11   6     1104.65     1212.55     43.74 o 
   9  11   6       78.31      106.54     32.84 o 
  11  11   6      117.86      126.94     34.04 o 
  13  11   6       22.58      -38.89     39.52 o 
  15  11   6      245.48      341.74     49.72 o 
  17  11   6        0.94      -40.11     49.40 o 
 -20  12   6        6.99      -21.08     68.05 o 
 -18  12   6       13.82      -35.97     61.64 o 
 -16  12   6       16.94      -19.02     66.22 o 
 -14  12   6       21.38       93.42     44.24 o 
 -12  12   6       16.37        3.23     35.23 o 
 -10  12   6       72.41       55.05     32.99 o 
  -8  12   6       77.16       88.10     33.05 o 
  -6  12   6     2356.43     2301.34     57.01 o 
  -4  12   6      237.17      274.08     26.94 o 
  -2  12   6      472.80      552.14     33.39 o 
   0  12   6      717.04      768.39     39.38 o 
   2  12   6      150.47      164.24     29.73 o 
   4  12   6      396.65      345.08     47.56 o 
   6  12   6      447.62      526.56     38.39 o 
   8  12   6      125.21       97.23     35.39 o 
  10  12   6      194.95      150.09     34.94 o 
  12  12   6        0.16       -1.79     43.02 o 
  14  12   6        2.89        0.92     45.95 o 
  16  12   6        0.35       29.14     47.35 o 
  18  12   6       31.60      -14.81     64.45 o 
 -19  13   6      303.33      245.62     73.87 o 
 -17  13   6       73.83       90.74     63.19 o 
 -15  13   6       83.22       53.39     47.80 o 
 -13  13   6      897.67      887.34     49.67 o 
 -11  13   6       26.17       41.80     36.19 o 
  -9  13   6      986.84     1095.32     52.65 o 
  -7  13   6      194.52      241.22     38.24 o 
  -5  13   6       19.59      -30.12     30.12 o 
  -3  13   6      661.39      682.50     33.25 o 
  -1  13   6     4955.94     4865.15    110.89 o 
   1  13   6      229.29      224.55     41.78 o 
   3  13   6        7.80       11.75     30.63 o 
   5  13   6      354.91      342.54     45.94 o 
   7  13   6      302.96      283.43     38.17 o 
   9  13   6      499.51      408.67     42.84 o 
  11  13   6      115.77       68.25     40.16 o 
  13  13   6      147.67      208.46     46.74 o 
  15  13   6      311.54      303.49    113.59 o 
  17  13   6        0.04      -51.17     51.17 o 
 -18  14   6        3.34      -19.61     78.57 o 
 -16  14   6      126.01      153.54     65.47 o 
 -14  14   6        1.33       11.37     58.25 o 
 -12  14   6        6.94       41.62     38.43 o 
 -10  14   6      124.95      112.30     36.97 o 
  -8  14   6      560.62      462.12     45.29 o 
  -6  14   6       17.82      -13.70     34.33 o 
  -4  14   6      458.83      482.32     37.41 o 
  -2  14   6      378.55      401.46     31.89 o 
   0  14   6      182.90      160.24     34.12 o 
   2  14   6     1247.24     1204.56     50.30 o 
   4  14   6      674.54      598.02     41.82 o 
   6  14   6        5.01       84.78     39.28 o 
   8  14   6      360.23      334.61     42.94 o 
  10  14   6       45.85       23.89     42.65 o 
  12  14   6       13.66      108.78     45.90 o 
  14  14   6       16.71       73.86     47.65 o 
  16  14   6        1.00      -15.87     58.51 o 
 -17  15   6        5.93      -66.99     66.99 o 
 -15  15   6       44.45      -35.99     63.96 o 
 -13  15   6      286.19      225.83     64.42 o 
 -11  15   6       93.72       34.80     78.92 o 
  -9  15   6       27.10       49.00     44.35 o 
  -7  15   6       59.84       33.30     57.56 o 
  -5  15   6       98.81      122.12     41.12 o 
  -3  15   6      644.83      620.71     41.79 o 
  -1  15   6     1912.28     1906.54     80.44 o 
   1  15   6      728.92      734.14     39.22 o 
   3  15   6      111.88      162.53     37.39 o 
   5  15   6      229.09      254.87     39.95 o 
   7  15   6        0.43       85.81     40.48 o 
   9  15   6      365.02      380.48     48.25 o 
  11  15   6      123.74      103.49     46.75 o 
  13  15   6        0.24      -48.42     48.42 o 
  15  15   6       41.43       67.41     77.60 o 
 -16  16   6        0.13       13.13     85.25 o 
 -14  16   6       21.12       23.31     86.07 o 
 -12  16   6        0.16       75.10     77.04 o 
 -10  16   6       47.41      126.91     75.17 o 
  -8  16   6       97.38      125.97     47.79 o 
  -6  16   6      620.66      609.95     61.61 o 
  -4  16   6      275.05      257.81     39.58 o 
  -2  16   6      654.43      645.40     39.57 o 
   0  16   6      411.69      402.60     38.63 o 
   2  16   6       26.04       10.54     33.06 o 
   4  16   6      118.46      148.80     44.86 o 
   6  16   6      115.77       63.55     40.40 o 
   8  16   6      396.69      369.41     47.65 o 
  10  16   6       95.16      161.29     48.71 o 
  12  16   6        7.28      -57.42    101.11 o 
  14  16   6       52.55       86.86     53.38 o 
 -15  17   6        1.05      -44.28     94.03 o 
 -13  17   6       68.62      211.17     93.83 o 
 -11  17   6       16.59      -32.51     85.47 o 
  -9  17   6       44.11       55.92     85.92 o 
  -7  17   6      187.51      191.75     87.91 o 
  -5  17   6       10.30      -11.22     56.82 o 
  -3  17   6      163.91      224.81     42.41 o 
  -1  17   6      416.47      422.57     39.39 o 
   1  17   6      790.70      811.51     44.00 o 
   3  17   6      460.81      500.37     50.24 o 
   5  17   6      295.92      286.78     40.86 o 
   7  17   6       20.99       40.24     63.30 o 
   9  17   6       54.03      173.71     49.66 o 
  11  17   6       46.69       21.01     51.61 o 
 -12  18   6       35.74        3.16     85.10 o 
 -10  18   6       41.43       64.43     82.63 o 
  -8  18   6       13.30       11.46     89.10 o 
  -6  18   6      305.80      281.57     92.17 o 
  -4  18   6      568.17      484.26     95.18 o 
  -2  18   6      316.28      362.29     46.01 o 
   0  18   6      265.61      303.61     40.46 o 
   2  18   6       11.69       37.70     45.80 o 
   4  18   6        1.26       17.06     39.27 o 
   6  18   6        1.70      -39.82     44.84 o 
   8  18   6        2.97      -18.24     48.36 o 
  10  18   6       24.87       21.82     51.75 o 
 -11  19   6        9.94      -41.83     94.61 o 
  -9  19   6       55.05      102.18     87.73 o 
  -7  19   6        2.27       71.93     94.97 o 
  -5  19   6       81.78      288.11     96.39 o 
  -3  19   6       28.32       41.77     89.26 o 
  -1  19   6       27.54       26.51     50.89 o 
   1  19   6        5.67       25.74     41.59 o 
   3  19   6      219.74      232.26     43.29 o 
   5  19   6       23.32       38.11     48.69 o 
   7  19   6       14.99      -17.64     49.66 o 
   9  19   6        0.68      -52.53     52.53 o 
  -8  20   6       40.72      -97.06     97.06 o 
  -6  20   6        0.84      -93.99     93.99 o 
  -4  20   6        7.73       62.98     98.26 o 
  -2  20   6        3.18       -9.17     91.07 o 
   0  20   6       27.57       61.97     55.57 o 
   2  20   6        0.92      -12.80     46.57 o 
   4  20   6        0.77       19.66     67.82 o 
   6  20   6       67.81      189.06     54.38 o 
  -3  21   6       30.31       11.65     99.65 o 
  -1  21   6        0.35      -73.84     97.02 o 
   1  21   6        2.56      -97.90     97.90 o 
 -23   1   7      212.65      365.53     80.29 o 
 -21   1   7      218.05      202.12     66.86 o 
 -19   1   7       22.19       48.87     60.19 o 
 -17   1   7      566.88      403.08     60.38 o 
 -15   1   7     1062.97      935.76     63.54 o 
 -13   1   7       21.87       12.92     15.10 o 
 -11   1   7       68.57       89.72     17.73 o 
  -9   1   7     2320.62     2431.58     52.30 o 
  -7   1   7     3611.56     3637.30     86.09 o 
  -5   1   7     1019.04      899.83     22.18 o 
  -3   1   7     5973.02     5922.31    108.76 o 
  -1   1   7     6411.78     7119.78    183.16 o 
   1   1   7      913.24      860.38     32.62 o 
   3   1   7     4900.14     4892.19    182.14 o 
   5   1   7        2.83      -12.56     12.56 o 
   7   1   7      834.14      839.46     31.71 o 
   9   1   7     1191.38     1345.98     45.76 o 
  11   1   7      201.02      187.96     31.78 o 
  13   1   7      188.31      191.22     33.77 o 
  15   1   7      311.02      314.88     39.82 o 
  17   1   7        4.37       55.47     39.99 o 
  19   1   7       15.35      -43.27     43.27 o 
  21   1   7      246.05       99.87    109.43 o 
 -24   2   7      179.90      169.59    109.47 o 
 -22   2   7        2.28      -22.88     71.22 o 
 -20   2   7       91.06       58.03     63.93 o 
 -18   2   7     1285.33     1168.33     90.46 o 
 -16   2   7       13.41       72.79     46.27 o 
 -14   2   7     3800.22     3782.81     97.96 o 
 -12   2   7     7097.51     7075.40    191.38 o 
 -10   2   7     6947.46     6899.69    128.51 o 
  -8   2   7       93.75       51.27     17.31 o 
  -6   2   7      305.88      348.44     17.45 o 
  -4   2   7     9856.12     9227.26    167.34 o 
  -2   2   7     4215.17     4149.91    186.22 o 
   0   2   7     1129.10     1062.30     60.19 o 
   2   2   7      503.59      497.28     22.55 o 
   4   2   7    10850.23    10516.37    191.05 o 
   6   2   7     1041.88      991.19     39.73 o 
   8   2   7      851.24      840.89     33.62 o 
  10   2   7     6183.05     5901.66    118.32 o 
  12   2   7       96.43       67.68     31.18 o 
  14   2   7     2128.40     2114.76     68.55 o 
  16   2   7        0.97       46.72     37.67 o 
  18   2   7        2.88       55.64     50.74 o 
  20   2   7      104.94      152.03     91.68 o 
 -23   3   7       97.01       91.01     75.12 o 
 -21   3   7       63.48       44.14     67.52 o 
 -19   3   7      314.49      473.05    185.98 o 
 -17   3   7      151.27      252.74     57.64 o 
 -15   3   7       46.24       47.49     32.71 o 
 -13   3   7     1735.26     1529.13     73.97 o 
 -11   3   7     1447.03     1379.69     50.72 o 
  -9   3   7       24.24       18.76     19.24 o 
  -7   3   7     5458.70     2674.08    115.08 o 
  -5   3   7      361.65      495.62     24.26 o 
  -3   3   7     6024.37     6237.87    102.83 o 
  -1   3   7     7451.16     6662.18    122.42 o 
   1   3   7     3896.30     3877.97     87.42 o 
   3   3   7    24784.87    24193.91    427.86 o 
   5   3   7     1261.05     1202.53     52.10 o 
   7   3   7     6687.85     6716.11    150.27 o 
   9   3   7       55.66       32.22     23.58 o 
  11   3   7      429.54      457.46     33.53 o 
  13   3   7      220.39      212.29     34.46 o 
  15   3   7       89.37      107.19     36.92 o 
  17   3   7       56.61       39.40     46.10 o 
  19   3   7        0.01       80.60     65.08 o 
  21   3   7        3.05       35.09     48.98 o 
 -24   4   7        4.30      -56.18     79.31 o 
 -22   4   7      103.91       73.97     72.35 o 
 -20   4   7       86.84       29.58     69.69 o 
 -18   4   7       41.84       80.01     72.77 o 
 -16   4   7        6.13       22.65     36.35 o 
 -14   4   7        8.11        1.23     32.08 o 
 -12   4   7      116.69       80.97     29.57 o 
 -10   4   7      833.85      964.51     35.47 o 
  -8   4   7     5093.60     5185.86    102.87 o 
  -6   4   7    12248.15    13307.07    239.91 o 
  -4   4   7    17162.38    18155.78    452.71 o 
  -2   4   7     1634.98     1756.77     39.58 o 
   0   4   7      263.17      269.44     18.38 o 
   2   4   7     2360.11     2253.17     49.30 o 
   4   4   7     8452.45     8813.17    162.34 o 
   6   4   7     4790.46     5417.95    121.63 o 
   8   4   7     8121.27     8180.91    178.77 o 
  10   4   7     2295.68     2490.25     64.87 o 
  12   4   7      104.05      147.27     31.24 o 
  14   4   7      513.36      550.39     49.01 o 
  16   4   7       23.21       10.21     45.12 o 
  18   4   7      155.28      227.44    154.02 o 
  20   4   7        7.75      -51.03     51.03 o 
 -23   5   7       72.63       80.03     76.82 o 
 -21   5   7      111.12       53.13     97.73 o 
 -19   5   7        6.11       55.80     62.47 o 
 -17   5   7      190.14      274.85     46.70 o 
 -15   5   7      386.30      408.04     42.06 o 
 -13   5   7      133.36      133.39     33.05 o 
 -11   5   7      211.73      184.36     26.01 o 
  -9   5   7     7450.57     7537.64    122.71 o 
  -7   5   7      269.72      256.66     26.28 o 
  -5   5   7     1047.21      998.97     40.93 o 
  -3   5   7     2478.23     2824.79     58.54 o 
  -1   5   7     6006.54     4225.20    115.11 o 
   1   5   7     6100.99     5106.20    114.51 o 
   3   5   7    10224.79    11028.42    232.67 o 
   5   5   7    13137.46    13133.23    237.61 o 
   7   5   7        7.47        2.51     10.82 o 
   9   5   7     6982.17     7026.21    137.65 o 
  11   5   7      791.58      734.53    109.26 o 
  13   5   7      521.54      496.63     45.81 o 
  15   5   7      399.95      490.76     49.80 o 
  17   5   7       11.10       18.62     42.47 o 
  19   5   7      225.71      231.57     49.70 o 
  21   5   7      117.65       79.92     51.63 o 
 -22   6   7      429.79      528.49     82.49 o 
 -20   6   7       25.80       78.42     67.76 o 
 -18   6   7       63.30       35.18     45.57 o 
 -16   6   7     2418.28     2601.18     83.61 o 
 -14   6   7       78.40       36.28     35.62 o 
 -12   6   7     1140.21     1098.88     42.87 o 
 -10   6   7       74.96       67.48     25.12 o 
  -8   6   7     1997.28     2115.55     44.61 o 
  -6   6   7    23478.27    24611.53    417.22 o 
  -4   6   7     5206.87     5822.51    132.39 o 
  -2   6   7    10972.24    10341.32    217.19 o 
   0   6   7     6740.47     6518.55    142.34 o 
   2   6   7     1289.57     1078.39     71.92 o 
   4   6   7      524.93      461.87     31.23 o 
   6   6   7     7922.22     7750.59    146.38 o 
   8   6   7     6041.84     6142.39    174.68 o 
  10   6   7      482.94      488.41     41.42 o 
  12   6   7      221.76      327.87     64.85 o 
  14   6   7     1481.04     1342.17     75.79 o 
  16   6   7      430.78      354.59     45.09 o 
  18   6   7       42.36       66.30     46.29 o 
  20   6   7       34.48       96.33     50.17 o 
 -23   7   7       79.29       76.17     77.16 o 
 -21   7   7       10.69      -69.15     69.15 o 
 -19   7   7       10.21       35.29     48.52 o 
 -17   7   7       49.62       52.66     52.43 o 
 -15   7   7      404.23      447.18     53.87 o 
 -13   7   7        0.98       24.17     35.08 o 
 -11   7   7     1296.60     1034.03     51.49 o 
  -9   7   7      602.69      649.41     25.59 o 
  -7   7   7     1798.00     1989.03     43.01 o 
  -5   7   7      873.00      926.51     28.14 o 
  -3   7   7      493.23      482.50     28.61 o 
  -1   7   7     4419.31     4568.67     75.69 o 
   1   7   7    10631.68     9783.69    208.78 o 
   3   7   7      434.10      498.21     39.16 o 
   5   7   7     1932.05     1878.06     73.16 o 
   7   7   7      218.31      259.48     34.13 o 
   9   7   7      444.43      539.96     42.44 o 
  11   7   7      781.86      758.91     49.66 o 
  13   7   7     1789.73     1572.07     53.61 o 
  15   7   7       22.01       -0.80     34.27 o 
  17   7   7      462.86      580.00     65.94 o 
  19   7   7       39.20       -9.89     48.51 o 
 -22   8   7       47.28      123.54     74.63 o 
 -20   8   7       78.16       77.62     67.42 o 
 -18   8   7       32.37        6.35     45.92 o 
 -16   8   7      116.78      175.69     43.91 o 
 -14   8   7      154.20       82.15     38.89 o 
 -12   8   7      138.42       49.20     30.84 o 
 -10   8   7     2152.18     2231.31     64.63 o 
  -8   8   7     1344.96     1175.12     33.85 o 
  -6   8   7       91.24       60.89     20.25 o 
  -4   8   7     1068.50     1141.25     62.34 o 
  -2   8   7      200.54      174.71     14.92 o 
   0   8   7     1072.28      978.40     31.52 o 
   2   8   7       40.46       55.80     24.18 o 
   4   8   7      508.25      583.87     29.95 o 
   6   8   7        7.27       -8.41     10.95 o 
   8   8   7       46.92       19.10     25.06 o 
  10   8   7     3588.49     3256.31     75.22 o 
  12   8   7       86.26       90.12     36.45 o 
  14   8   7        5.89       -4.98     34.54 o 
  16   8   7        0.92       40.39     45.58 o 
  18   8   7      134.82       96.19     53.13 o 
  20   8   7       41.54       85.48     52.12 o 
 -21   9   7        2.13       64.78     72.68 o 
 -19   9   7       38.19       63.14     49.61 o 
 -17   9   7      245.07      290.75     56.52 o 
 -15   9   7      302.16      316.56     68.36 o 
 -13   9   7       86.40       71.54     32.94 o 
 -11   9   7       57.52       89.97     31.08 o 
  -9   9   7      292.66      416.99     27.94 o 
  -7   9   7     1350.63     1400.49     41.38 o 
  -5   9   7     2170.04     2235.50     56.17 o 
  -3   9   7      643.04      581.13     22.85 o 
  -1   9   7     1506.18     1659.10     51.25 o 
   1   9   7       24.79       -2.44     32.83 o 
   3   9   7       23.20        5.43     19.39 o 
   5   9   7      275.89      355.84     33.70 o 
   7   9   7      437.73      478.26     30.96 o 
   9   9   7      284.29      229.51     29.85 o 
  11   9   7     1030.00      939.33     42.25 o 
  13   9   7      142.05      246.79     36.95 o 
  15   9   7       47.07       30.85     44.13 o 
  17   9   7       67.26       92.80     66.73 o 
  19   9   7       76.94       92.10     50.33 o 
 -22  10   7       27.03       60.63     76.99 o 
 -20  10   7       41.24       -2.51     55.51 o 
 -18  10   7       28.17        2.23     48.47 o 
 -16  10   7      479.28      412.55     49.98 o 
 -14  10   7       38.96       27.21     41.40 o 
 -12  10   7      565.32      545.87     57.81 o 
 -10  10   7      238.08      222.18     32.66 o 
  -8  10   7     2218.40     2130.03     55.59 o 
  -6  10   7     1451.48     1311.82     43.17 o 
  -4  10   7     2097.52     1894.84     46.26 o 
  -2  10   7     1198.29     1089.26     38.98 o 
   0  10   7      185.84      162.38     46.66 o 
   2  10   7     3097.77     2977.22     73.81 o 
   4  10   7      327.18      333.20     27.36 o 
   6  10   7      222.46      284.12     27.91 o 
   8  10   7     1086.88     1181.25     44.34 o 
  10  10   7       20.15      -21.33     29.50 o 
  12  10   7        0.49      -33.93     33.93 o 
  14  10   7        2.84       -0.06     42.56 o 
  16  10   7      176.13      182.68     49.19 o 
  18  10   7       29.02       68.99     50.98 o 
 -21  11   7        1.54       44.44     68.26 o 
 -19  11   7       37.36       17.38     52.93 o 
 -17  11   7      131.37      132.68     50.41 o 
 -15  11   7      131.14      106.62     45.24 o 
 -13  11   7      447.98      425.35     47.88 o 
 -11  11   7      117.53      148.54     34.84 o 
  -9  11   7     1408.94     1357.89     55.48 o 
  -7  11   7     1020.38      997.43     36.95 o 
  -5  11   7     1241.83     1092.78     37.58 o 
  -3  11   7     1887.19     1648.93     70.80 o 
  -1  11   7      904.90      772.95     35.54 o 
   1  11   7     2150.91     2152.70     62.00 o 
   3  11   7     1478.84     1634.18     53.64 o 
   5  11   7     1507.83     1572.89     47.92 o 
   7  11   7        2.45       17.59     27.70 o 
   9  11   7      421.57      523.38     37.74 o 
  11  11   7        1.76      -25.46     33.24 o 
  13  11   7        7.54       -3.84     42.33 o 
  15  11   7      101.79      172.96     46.53 o 
  17  11   7        8.38       19.64     49.10 o 
 -20  12   7       87.74        4.41     82.32 o 
 -18  12   7        3.91       27.45     53.15 o 
 -16  12   7        1.75       36.17     49.28 o 
 -14  12   7       30.00        9.31     38.52 o 
 -12  12   7        1.09       36.09     35.29 o 
 -10  12   7      162.81      135.99     34.76 o 
  -8  12   7      602.43      586.33     31.40 o 
  -6  12   7     4453.22     4369.76    110.03 o 
  -4  12   7     3461.63     3554.93     91.52 o 
  -2  12   7      494.65      502.74     33.03 o 
   0  12   7        1.99       23.03     28.49 o 
   2  12   7      702.23      682.77     37.86 o 
   4  12   7       41.22      115.55     33.01 o 
   6  12   7      826.41      982.03     47.20 o 
   8  12   7      774.62      818.18     41.67 o 
  10  12   7        2.63      -24.35     33.37 o 
  12  12   7       16.59        0.75     41.94 o 
  14  12   7        4.55      -14.39     47.94 o 
  16  12   7       38.15       38.60     48.15 o 
 -19  13   7        0.25      -36.72     67.62 o 
 -17  13   7        6.75      -56.14     62.60 o 
 -15  13   7       61.23       69.21     49.19 o 
 -13  13   7       27.73       29.07     39.54 o 
 -11  13   7       93.41       90.45     45.04 o 
  -9  13   7      195.56      243.28     35.91 o 
  -7  13   7      575.93      544.84     45.29 o 
  -5  13   7      430.95      297.76     43.68 o 
  -3  13   7     1591.65     1634.26     76.21 o 
  -1  13   7      704.47      774.58     39.54 o 
   1  13   7      391.43      400.77     45.14 o 
   3  13   7     2216.73     2246.35     68.50 o 
   5  13   7       51.86       49.20     33.65 o 
   7  13   7       40.16       12.01     36.51 o 
   9  13   7       19.09      -26.30     39.34 o 
  11  13   7       56.15       63.99     42.88 o 
  13  13   7        5.41        7.98     44.78 o 
  15  13   7       25.24       -4.61     49.52 o 
 -18  14   7       59.29        1.39     67.61 o 
 -16  14   7       77.93       82.88     62.77 o 
 -14  14   7        2.71      -19.89     41.24 o 
 -12  14   7       23.42       -8.45     39.49 o 
 -10  14   7      159.48      273.82     47.38 o 
  -8  14   7       70.65      131.91     42.23 o 
  -6  14   7      454.50      418.52     39.51 o 
  -4  14   7     4592.27     5105.47    118.05 o 
  -2  14   7       21.02        4.29     29.64 o 
   0  14   7      146.81      149.23     39.19 o 
   2  14   7      132.00       61.82     44.51 o 
   4  14   7     2022.07     1873.97     64.25 o 
   6  14   7     1270.87     1102.83     55.08 o 
   8  14   7        5.35       86.40     43.46 o 
  10  14   7      118.09       30.33     44.48 o 
  12  14   7      120.19      159.31     48.79 o 
  14  14   7        1.44      -48.69     48.69 o 
 -17  15   7        8.04      -10.05     69.69 o 
 -15  15   7       78.56      186.93     81.86 o 
 -13  15   7       56.75      -79.93     79.93 o 
 -11  15   7      140.76       69.70     53.03 o 
  -9  15   7        2.56        9.91     45.20 o 
  -7  15   7      290.09      278.22     79.41 o 
  -5  15   7      535.91      673.91     44.79 o 
  -3  15   7       21.42        8.56     60.47 o 
  -1  15   7      299.89      319.66     34.17 o 
   1  15   7       97.22      117.63     35.96 o 
   3  15   7      164.55       98.56     37.57 o 
   5  15   7       17.48       96.43     40.19 o 
   7  15   7       26.77       99.47     47.29 o 
   9  15   7      185.67      235.68     52.37 o 
  11  15   7        6.62       17.27     46.93 o 
  13  15   7       48.25       48.67     72.60 o 
 -16  16   7        0.51      -81.00     81.00 o 
 -14  16   7        8.15      140.21     90.84 o 
 -12  16   7       63.38       13.13     83.70 o 
 -10  16   7       18.01      -16.31     58.94 o 
  -8  16   7        2.10       27.97     45.23 o 
  -6  16   7       36.70       19.54     40.17 o 
  -4  16   7      184.09      152.80     42.99 o 
  -2  16   7      414.66      430.46     43.21 o 
   0  16   7      250.38      212.05     35.87 o 
   2  16   7      390.45      430.71     45.39 o 
   4  16   7        8.12      -19.58     41.12 o 
   6  16   7        1.16      -40.80     40.80 o 
   8  16   7       25.35      -51.42     51.42 o 
  10  16   7       30.58       70.89     47.89 o 
  12  16   7       31.79      107.32     51.38 o 
 -15  17   7        0.73       10.41     93.64 o 
 -13  17   7        9.15      -19.22     80.54 o 
 -11  17   7       46.10      -64.17     85.07 o 
  -9  17   7      102.10      162.67     79.83 o 
  -7  17   7       30.32       83.76     57.21 o 
  -5  17   7      132.64       58.57     43.17 o 
  -3  17   7      174.59      190.21     42.46 o 
  -1  17   7       73.58      120.60     40.70 o 
   1  17   7        5.40      -25.13     36.49 o 
   3  17   7       14.19       35.61     38.22 o 
   5  17   7        5.25       24.94     43.51 o 
   7  17   7       86.56      106.17     48.82 o 
   9  17   7        0.46      -47.87     48.06 o 
  11  17   7       30.57       17.09     52.52 o 
 -12  18   7       10.58       55.51     82.83 o 
 -10  18   7       59.37       13.46     89.86 o 
  -8  18   7        7.26       21.02     79.54 o 
  -6  18   7      189.52      112.24     90.03 o 
  -4  18   7      159.05      200.72     47.05 o 
  -2  18   7        2.45      -23.79     43.48 o 
   0  18   7        8.93       37.55     42.01 o 
   2  18   7       53.32      110.69     40.99 o 
   4  18   7      245.44      238.64     43.91 o 
   6  18   7      147.00      227.31     54.46 o 
   8  18   7       61.85       24.15     51.16 o 
  10  18   7      151.99      196.37     55.74 o 
 -11  19   7       28.39        1.07     94.50 o 
  -9  19   7       49.36       -5.60     92.22 o 
  -7  19   7        4.39      -27.65     92.95 o 
  -5  19   7        1.25       47.14     92.44 o 
  -3  19   7       57.08      -27.45     53.92 o 
  -1  19   7       64.58       82.59     59.17 o 
   1  19   7        3.14       31.22     48.10 o 
   3  19   7       22.23       62.25     43.26 o 
   5  19   7        1.12       30.45     54.15 o 
   7  19   7       92.09      179.49     53.64 o 
  -8  20   7        2.41       47.87    100.35 o 
  -6  20   7        8.54        8.48     97.12 o 
  -4  20   7       55.43      137.82    100.52 o 
  -2  20   7        1.93      141.06     97.23 o 
   0  20   7        2.42      -40.29     55.92 o 
   2  20   7       22.31       28.60     47.25 o 
   4  20   7       78.44      138.21     46.26 o 
  -1  21   7      128.33      145.36    100.20 o 
 -24   0   8       44.24      162.00    114.14 o 
 -22   0   8       68.12      -12.46     91.89 o 
 -20   0   8      975.22      848.44    106.54 o 
 -18   0   8       95.09      120.72     85.55 o 
 -16   0   8      344.18      264.94     80.14 o 
 -14   0   8     7891.93     7736.15    311.06 o 
 -12   0   8     3602.29     3373.09    130.94 o 
 -10   0   8     1790.81     1875.23    104.03 o 
  -8   0   8     5457.77     5402.38    150.45 o 
  -6   0   8     6431.90     6168.65    133.86 o 
  -4   0   8    41229.64    42239.01    857.95 o 
   0   0   8    12109.46    11742.26    418.81 o 
   4   0   8     3097.34     3542.56    143.07 o 
   6   0   8    19613.36    17462.53    443.89 o 
   8   0   8      316.29      349.01     47.66 o 
  10   0   8       13.90      -15.01     39.12 o 
  12   0   8     2214.85     2254.84     94.16 o 
  14   0   8      191.82      230.12     99.25 o 
  16   0   8      505.62      671.36     65.60 o 
  18   0   8       20.89      129.45     66.07 o 
  20   0   8       59.01      246.52    102.31 o 
 -23   1   8        1.66       16.51     75.76 o 
 -21   1   8       93.84       42.84     67.79 o 
 -19   1   8      133.39       60.92     90.03 o 
 -17   1   8       65.39       66.64     55.38 o 
 -15   1   8     1110.90      923.40     65.87 o 
 -13   1   8       12.51       24.99     29.67 o 
 -11   1   8     2795.84     3142.13    125.34 o 
  -9   1   8    12591.89    13262.83    213.97 o 
  -7   1   8      326.21      304.04     30.30 o 
  -5   1   8    10526.60    10082.16    164.74 o 
  -3   1   8     5815.55     5570.29    120.52 o 
  -1   1   8    58610.35    58474.23   1022.19 o 
   1   1   8     5063.68     4964.90     94.67 o 
   3   1   8      532.42      483.04     64.57 o 
   5   1   8     3797.10     3630.69    179.34 o 
   7   1   8     2445.76     2520.17     59.85 o 
   9   1   8     1415.64     1417.40     47.42 o 
  11   1   8      988.70     1011.42     42.93 o 
  13   1   8     1908.33     1976.66     87.06 o 
  15   1   8      649.84      586.66     45.74 o 
  17   1   8       21.72      109.21     42.22 o 
  19   1   8      109.85       79.07     55.15 o 
  21   1   8       66.41       11.62    100.59 o 
 -24   2   8        9.26      110.72    115.45 o 
 -22   2   8        0.72      -21.32     64.55 o 
 -20   2   8       24.95        4.81     61.39 o 
 -18   2   8      566.80      492.61     66.82 o 
 -16   2   8       51.68       31.75     59.72 o 
 -14   2   8       43.88       90.56     32.24 o 
 -12   2   8       24.51       10.09     20.04 o 
 -10   2   8       18.63        4.05      7.71 o 
  -8   2   8     2708.31     3253.38     82.92 o 
  -6   2   8    17605.65    18382.03    328.67 o 
  -4   2   8       56.87       24.31     17.00 o 
  -2   2   8     1648.99     1772.87     40.67 o 
   0   2   8      757.53      786.11     30.86 o 
   2   2   8     6922.21     6932.06    149.16 o 
   4   2   8     9313.84     9363.66    172.18 o 
   6   2   8     2120.18     2236.93     54.95 o 
   8   2   8     1781.09     1782.79     57.21 o 
  10   2   8      326.06      278.41     37.94 o 
  12   2   8      190.67      230.76     34.22 o 
  14   2   8       90.02       46.10     36.58 o 
  16   2   8       64.39      114.69     39.87 o 
  18   2   8        0.29       40.18     49.72 o 
  20   2   8        1.06       45.39     69.52 o 
 -23   3   8       22.92      -98.41     98.41 o 
 -21   3   8       80.02       60.81     65.64 o 
 -19   3   8      432.96      351.12     67.99 o 
 -17   3   8       15.38      -24.96     58.95 o 
 -15   3   8       47.91        4.37     33.27 o 
 -13   3   8     3429.34     3521.78     92.44 o 
 -11   3   8     1781.32     2108.40     74.81 o 
  -9   3   8     1036.18     1153.78    141.93 o 
  -7   3   8     1224.48     1031.77    128.11 o 
  -5   3   8     1695.98     1873.25     43.02 o 
  -3   3   8     1099.56     1113.44     27.16 o 
  -1   3   8     3370.57     3488.34     61.78 o 
   1   3   8     6889.58     6908.65    148.55 o 
   3   3   8      919.73      836.60     33.24 o 
   5   3   8     2108.97     2181.08     64.78 o 
   7   3   8      244.32      177.40     35.98 o 
   9   3   8       25.85      -13.79     24.45 o 
  11   3   8      489.72      409.12     34.46 o 
  13   3   8      215.27      173.59     35.73 o 
  15   3   8        7.18       68.40     49.27 o 
  17   3   8      130.52      163.09     49.71 o 
  19   3   8       75.95      198.11     69.50 o 
  21   3   8       20.01       45.55     51.32 o 
 -24   4   8       17.71      -84.54     84.54 o 
 -22   4   8      257.55      360.59     77.84 o 
 -20   4   8      537.05      585.93    123.95 o 
 -18   4   8        3.43      -53.46     53.46 o 
 -16   4   8      246.79      219.32     59.01 o 
 -14   4   8     1533.27     1752.00     66.32 o 
 -12   4   8      294.90      387.72     47.67 o 
 -10   4   8     1888.07     1880.67     53.45 o 
  -8   4   8       57.97       -1.43     24.64 o 
  -6   4   8        1.09       -8.53      9.92 o 
  -4   4   8      882.51      930.50     29.66 o 
  -2   4   8       60.57      123.19     17.98 o 
   0   4   8    21528.17    22423.85    355.08 o 
   2   4   8        2.14       22.77     14.30 o 
   4   4   8     1219.87     1164.48     36.59 o 
   6   4   8      916.82     1047.36     40.20 o 
   8   4   8     1325.22     1186.60     61.30 o 
  10   4   8     3484.67     3318.04     86.71 o 
  12   4   8      565.38      564.98     47.47 o 
  14   4   8        0.71      -24.78     40.68 o 
  16   4   8       70.53        3.17     46.08 o 
  18   4   8      306.09      408.30    129.03 o 
  20   4   8        0.00       72.51     52.31 o 
 -23   5   8       34.08      140.78     74.51 o 
 -21   5   8      355.12      201.88     73.27 o 
 -19   5   8        5.63       18.78     62.72 o 
 -17   5   8      115.89       75.37     40.57 o 
 -15   5   8      853.39      788.71     47.91 o 
 -13   5   8      333.62      385.86     46.13 o 
 -11   5   8       51.38       41.61     24.67 o 
  -9   5   8       49.59       15.00     15.32 o 
  -7   5   8     7457.85     8044.32    150.34 o 
  -5   5   8     1644.35     1395.25     85.89 o 
  -3   5   8    10441.12    11179.50    284.61 o 
  -1   5   8    23968.78    24736.84    437.26 o 
   1   5   8     2272.15     2344.84     66.49 o 
   3   5   8      304.03      344.32     39.14 o 
   5   5   8      865.79      904.80     31.82 o 
   7   5   8       15.05        4.79     10.85 o 
   9   5   8      261.21      276.19     36.29 o 
  11   5   8      234.24      269.97     41.66 o 
  13   5   8      173.15      107.36     56.72 o 
  15   5   8      168.66      216.01     54.39 o 
  17   5   8      163.99      167.85     94.29 o 
  19   5   8      112.83      121.23     50.58 o 
 -22   6   8        0.10      -52.81    106.94 o 
 -20   6   8       28.67       43.32     66.63 o 
 -18   6   8       19.94       59.55     60.78 o 
 -16   6   8      772.96      657.59     50.57 o 
 -14   6   8     3763.69     3942.77    122.92 o 
 -12   6   8      156.85      213.33     30.84 o 
 -10   6   8      211.19      227.62     21.01 o 
  -8   6   8      324.22      306.88     30.02 o 
  -6   6   8     7181.79     7476.19    161.14 o 
  -4   6   8     4380.31     4455.23    101.10 o 
  -2   6   8     2104.67     2353.61     52.61 o 
   0   6   8       81.82       11.65     27.73 o 
   2   6   8     3537.21     3361.71     85.71 o 
   4   6   8    10398.45    11077.63    237.09 o 
   6   6   8     5477.07     5308.22    132.13 o 
   8   6   8     4521.23     4612.39    116.45 o 
  10   6   8      581.22      648.78     46.07 o 
  12   6   8     2003.91     2138.97     80.02 o 
  14   6   8       60.40       20.07     44.43 o 
  16   6   8       11.61       29.31     36.84 o 
  18   6   8      177.49      284.86     50.82 o 
  20   6   8       22.73        1.65     71.11 o 
 -23   7   8       57.38       52.09    104.44 o 
 -21   7   8       44.51      -64.63     70.60 o 
 -19   7   8       73.91       94.41     63.88 o 
 -17   7   8      122.11       92.17     46.09 o 
 -15   7   8     2627.83     2701.99     86.07 o 
 -13   7   8     2077.79     1870.50     60.32 o 
 -11   7   8       66.19       26.42     28.20 o 
  -9   7   8     1144.68     1205.88     60.47 o 
  -7   7   8      543.42      609.94     25.43 o 
  -5   7   8       18.58       92.73     14.90 o 
  -3   7   8     4445.43     3798.91     89.39 o 
  -1   7   8     4151.93     3865.15    288.75 o 
   1   7   8    12098.49    12426.61    318.49 o 
   3   7   8     5574.63     6057.91    167.53 o 
   5   7   8       74.22       15.37     22.49 o 
   7   7   8      119.47      150.31     33.28 o 
   9   7   8     2142.34     2173.45     76.28 o 
  11   7   8     5459.14     5673.23    141.03 o 
  13   7   8       20.30      -26.59     32.47 o 
  15   7   8        9.39      -13.64     35.37 o 
  17   7   8        0.07       -5.15     63.88 o 
  19   7   8       27.59      -10.79     50.27 o 
 -22   8   8       32.30       11.89    103.98 o 
 -20   8   8      157.85      130.09     70.21 o 
 -18   8   8        0.15      -29.82     80.08 o 
 -16   8   8      346.55      409.49     48.21 o 
 -14   8   8      518.70      430.68     47.92 o 
 -12   8   8       91.21       37.88     30.83 o 
 -10   8   8       52.48       56.46     22.12 o 
  -8   8   8      348.88      343.64     26.32 o 
  -6   8   8    12254.64    12313.66    214.02 o 
  -4   8   8     4245.01     4368.62     83.12 o 
  -2   8   8      556.96      589.04     20.92 o 
   0   8   8       34.97       68.13     17.80 o 
   2   8   8     1171.71     1079.79     38.42 o 
   4   8   8     4991.53     5106.51    149.18 o 
   6   8   8      201.41      179.31     36.05 o 
   8   8   8       16.82       63.37     35.12 o 
  10   8   8      575.07      527.51     35.79 o 
  12   8   8      775.27      911.68     80.25 o 
  14   8   8      158.25      192.03     37.02 o 
  16   8   8       12.79       39.08     45.42 o 
  18   8   8      273.11      228.58     78.19 o 
 -21   9   8      281.66      289.74     73.50 o 
 -19   9   8       38.71       -2.52     78.79 o 
 -17   9   8       63.85       73.25     66.46 o 
 -15   9   8      322.75      402.90     46.65 o 
 -13   9   8       36.18       47.30     34.32 o 
 -11   9   8     1537.00     1616.20     55.64 o 
  -9   9   8     1826.13     1893.27     47.15 o 
  -7   9   8      953.50     1041.41     35.29 o 
  -5   9   8      212.65      160.05     20.08 o 
  -3   9   8     6208.21     5947.86    108.75 o 
  -1   9   8     3358.77     3146.54     74.27 o 
   1   9   8    11533.87    11316.71    199.42 o 
   3   9   8     6405.37     6468.53    120.42 o 
   5   9   8      355.07      340.13     32.06 o 
   7   9   8        1.97        3.81     26.31 o 
   9   9   8      547.31      462.74     34.55 o 
  11   9   8      621.29      783.01     41.21 o 
  13   9   8        5.28      -34.11     34.11 o 
  15   9   8       30.11      -31.82     44.33 o 
  17   9   8       42.15      109.60     48.90 o 
  19   9   8        8.37      -64.39     66.24 o 
 -20  10   8       75.38       99.12     53.77 o 
 -18  10   8       77.93       38.72     50.35 o 
 -16  10   8        6.69      -44.82     44.82 o 
 -14  10   8      276.54      279.35     39.44 o 
 -12  10   8     1020.83     1031.52     47.49 o 
 -10  10   8        1.34      -25.72     29.83 o 
  -8  10   8      196.22      213.61     24.68 o 
  -6  10   8      304.44      374.06     29.01 o 
  -4  10   8     1320.53     1458.86     46.31 o 
  -2  10   8     1760.63     1705.65     91.27 o 
   0  10   8     1741.30     1643.82     51.86 o 
   2  10   8      142.56      169.70     23.31 o 
   4  10   8     4227.52     4288.95     90.33 o 
   6  10   8     1276.01     1268.31     43.85 o 
   8  10   8       94.00      119.96     30.82 o 
  10  10   8       14.87       12.69     31.82 o 
  12  10   8        2.50       56.39     34.72 o 
  14  10   8      161.94      115.23     46.57 o 
  16  10   8        0.03       26.85     48.09 o 
  18  10   8        1.76      -43.77     51.91 o 
 -21  11   8        0.04     -107.04    131.80 o 
 -19  11   8      410.88      424.37     58.64 o 
 -17  11   8        0.13        5.16     51.62 o 
 -15  11   8        9.66       63.21     43.34 o 
 -13  11   8      245.57      234.47     37.77 o 
 -11  11   8       37.08      -17.01     32.29 o 
  -9  11   8        7.78       24.75     25.72 o 
  -7  11   8       86.66       62.26     42.49 o 
  -5  11   8      404.10      502.39     51.38 o 
  -3  11   8      253.05      189.43     27.55 o 
  -1  11   8     1284.79     1324.20     46.38 o 
   1  11   8     2780.53     2815.67     74.92 o 
   3  11   8     4712.35     4289.60    104.60 o 
   5  11   8      398.56      402.82     31.56 o 
   7  11   8      169.47      153.57     30.21 o 
   9  11   8       10.83      -19.09     30.78 o 
  11  11   8       79.90       14.51     35.19 o 
  13  11   8        0.72      -28.29     44.01 o 
  15  11   8       18.13      -40.72     74.57 o 
  17  11   8       75.52      100.94     51.64 o 
 -20  12   8       95.22      120.13    103.50 o 
 -18  12   8       22.75      -27.53     51.91 o 
 -16  12   8        1.54      -42.58     65.79 o 
 -14  12   8      303.85      333.50     42.47 o 
 -12  12   8       34.58       51.43     37.08 o 
 -10  12   8       71.13       35.72     46.57 o 
  -8  12   8      587.01      790.73     40.69 o 
  -6  12   8        0.85        1.58     30.45 o 
  -4  12   8       21.16       -3.13     32.48 o 
  -2  12   8     4729.90     4700.89    106.97 o 
   0  12   8       55.12       29.34     28.66 o 
   2  12   8       81.60      133.71     38.13 o 
   4  12   8        0.13       13.69     50.41 o 
   6  12   8      116.89      170.19     68.32 o 
   8  12   8      369.54      338.53     36.24 o 
  10  12   8        1.23      -34.81     36.85 o 
  12  12   8       39.61       42.20     43.36 o 
  14  12   8        1.70      -18.87     64.68 o 
  16  12   8        0.77      -44.60     50.68 o 
 -19  13   8        3.42      -46.93     66.37 o 
 -17  13   8        0.78      -19.19     52.20 o 
 -15  13   8      122.57      210.29     50.87 o 
 -13  13   8        2.58      -38.97     38.97 o 
 -11  13   8      105.59       26.06     36.39 o 
  -9  13   8      322.90      379.22     47.26 o 
  -7  13   8       59.97       61.87     36.93 o 
  -5  13   8     1145.10     1087.10     47.18 o 
  -3  13   8     1626.24     1667.69     54.57 o 
  -1  13   8      231.31      233.00     33.31 o 
   1  13   8      587.44      554.49     38.62 o 
   3  13   8        3.30        4.88     31.49 o 
   5  13   8     1772.40     1719.92     63.29 o 
   7  13   8        7.51       62.62     39.20 o 
   9  13   8       59.54       -6.08     41.53 o 
  11  13   8       27.70       33.21     43.47 o 
  13  13   8        1.19      -47.43     47.43 o 
  15  13   8       15.37      -17.48     51.48 o 
 -18  14   8       51.28       84.36     70.60 o 
 -16  14   8       12.31      -63.73     63.73 o 
 -14  14   8        9.06       35.37     49.47 o 
 -12  14   8       27.63       21.48     46.25 o 
 -10  14   8      214.09      272.20     47.01 o 
  -8  14   8      279.34      240.46     35.09 o 
  -6  14   8       91.61       80.48     36.36 o 
  -4  14   8      374.04      381.31     37.71 o 
  -2  14   8      907.65      759.69     44.02 o 
   0  14   8       16.62      -16.14     34.27 o 
   2  14   8      362.64      348.95     39.48 o 
   4  14   8      491.27      466.22     41.31 o 
   6  14   8      234.20      228.87     57.27 o 
   8  14   8       46.99       38.54     39.37 o 
  10  14   8        1.68       36.58     44.73 o 
  12  14   8       10.06       21.46     48.52 o 
  14  14   8        4.96      -11.16     51.43 o 
 -17  15   8        9.32       84.85     92.93 o 
 -15  15   8       79.39       92.51     87.48 o 
 -13  15   8       15.64       25.48     61.98 o 
 -11  15   8      392.76      285.79     52.23 o 
  -9  15   8      489.97      404.91     50.93 o 
  -7  15   8      163.27      183.14     39.31 o 
  -5  15   8      253.21      208.47     38.67 o 
  -3  15   8      341.30      355.13     39.81 o 
  -1  15   8     1348.77     1283.08     54.83 o 
   1  15   8      679.39      691.25     57.51 o 
   3  15   8        8.81      -37.01     37.01 o 
   5  15   8       14.50       47.59     40.73 o 
   7  15   8       51.63      117.27     43.44 o 
   9  15   8        1.14      -27.61     55.25 o 
  11  15   8        7.07       -6.10     48.66 o 
  13  15   8      237.94      236.14     54.95 o 
 -16  16   8       84.48       76.90     94.22 o 
 -14  16   8      173.81      172.71     90.32 o 
 -12  16   8        3.63      -51.24     83.21 o 
 -10  16   8      112.79      113.30     51.38 o 
  -8  16   8      747.00      662.66     57.79 o 
  -6  16   8      358.80      299.56     43.46 o 
  -4  16   8       75.77       62.21     39.05 o 
  -2  16   8       26.66       90.38     39.84 o 
   0  16   8      185.33      162.21     35.77 o 
   2  16   8      330.82      311.80     43.38 o 
   4  16   8      124.84      125.01     43.63 o 
   6  16   8      386.27      437.02     47.52 o 
   8  16   8       63.25       58.83     48.08 o 
  10  16   8        0.36       11.06     47.84 o 
  12  16   8        0.10       -9.75     53.11 o 
 -13  17   8       16.23       38.87     89.48 o 
 -11  17   8       23.22       -4.42     85.88 o 
  -9  17   8      139.85      214.88     61.88 o 
  -7  17   8       28.83       62.11     99.95 o 
  -5  17   8        0.98       -8.11     44.39 o 
  -3  17   8        5.15       -3.80     41.30 o 
  -1  17   8      547.34      468.72     46.01 o 
   1  17   8      477.82      506.68     42.95 o 
   3  17   8      324.26      412.57     48.88 o 
   5  17   8      147.07      244.80     48.18 o 
   7  17   8        7.39      -45.86     45.86 o 
   9  17   8       15.98      -31.68     51.26 o 
  11  17   8        0.40       74.16     56.29 o 
 -12  18   8        6.30       65.19     91.06 o 
 -10  18   8        1.17      -78.66     78.66 o 
  -8  18   8       62.24      109.19     82.08 o 
  -6  18   8       45.01       71.37     66.19 o 
  -4  18   8      118.41      135.27     46.49 o 
  -2  18   8      176.94      231.49     76.29 o 
   0  18   8       41.51      -11.47     42.75 o 
   2  18   8       35.66      -37.55     73.88 o 
   4  18   8      119.13      224.84     61.39 o 
   6  18   8      125.60      112.54     50.60 o 
   8  18   8      109.13       37.45     52.65 o 
  -9  19   8        3.04      -88.84     88.84 o 
  -7  19   8       73.00      101.61     94.98 o 
  -5  19   8        0.87      -89.04     89.04 o 
  -3  19   8        0.14       40.13     47.80 o 
  -1  19   8       64.65      112.20     89.42 o 
   1  19   8       46.93       15.21     46.68 o 
   3  19   8       25.34       27.56     43.69 o 
   5  19   8        7.64      -44.51     44.96 o 
   7  19   8       25.10       97.42     54.34 o 
  -6  20   8        6.19      -29.32     89.14 o 
  -4  20   8       72.85      -30.38     94.63 o 
  -2  20   8        4.51       23.95     82.34 o 
   0  20   8       86.97      110.26     56.21 o 
   2  20   8       40.55       -6.35     49.91 o 
   4  20   8       33.35      -15.28     47.23 o 
 -23   1   9       45.99      -17.53     74.66 o 
 -21   1   9        0.79      -33.22     71.08 o 
 -19   1   9      561.02      499.52     70.33 o 
 -17   1   9       15.93       20.38     55.68 o 
 -15   1   9       37.12       69.45     46.85 o 
 -13   1   9        1.33      -27.15     27.15 o 
 -11   1   9      726.66      705.85     56.95 o 
  -9   1   9     1515.08     1792.45     59.87 o 
  -7   1   9     2089.47     2293.81     47.18 o 
  -5   1   9       66.81       72.80     13.01 o 
  -3   1   9      648.29      594.23     20.56 o 
  -1   1   9     2811.13     2927.34     70.24 o 
   1   1   9     6076.95     5666.59    124.79 o 
   3   1   9      517.74      398.22     76.67 o 
   5   1   9      279.55      214.22     24.61 o 
   7   1   9      861.24      914.22     36.07 o 
   9   1   9      327.58      381.43     31.71 o 
  11   1   9        2.81       14.20     31.02 o 
  13   1   9       87.36       48.14     36.18 o 
  15   1   9        0.20        8.14     38.72 o 
  17   1   9        2.48       58.33     49.51 o 
  19   1   9      401.04      413.91     59.89 o 
 -24   2   9      147.80      157.95     78.46 o 
 -22   2   9       16.74      -66.28     71.50 o 
 -20   2   9      720.53      574.49     75.55 o 
 -18   2   9      354.17      442.25     66.72 o 
 -16   2   9       66.02       65.07     53.61 o 
 -14   2   9     1601.42     1589.77     59.50 o 
 -12   2   9        9.51       26.49     21.37 o 
 -10   2   9        6.88        2.50     14.27 o 
  -8   2   9     2024.72     2051.58     63.02 o 
  -6   2   9     6761.13     6906.45    105.65 o 
  -4   2   9      724.68      824.00     59.12 o 
  -2   2   9     7214.93     7370.09    202.88 o 
   0   2   9    14173.53    14549.21    260.64 o 
   2   2   9     6216.16     5364.77    103.53 o 
   4   2   9     2655.27     2581.60     69.14 o 
   6   2   9      220.92      252.95     26.62 o 
   8   2   9     2357.06     2474.72     63.00 o 
  10   2   9       53.95       82.97     29.10 o 
  12   2   9     1402.99     1481.94     70.02 o 
  14   2   9     1106.35     1006.71     50.17 o 
  16   2   9       23.14       -8.71     47.18 o 
  18   2   9       67.30       42.97     52.41 o 
  20   2   9        5.21        9.69     71.24 o 
 -23   3   9       34.71      -44.84    176.66 o 
 -21   3   9      195.53      160.60     72.90 o 
 -19   3   9      168.07      149.79     65.01 o 
 -17   3   9      292.68      225.79     70.58 o 
 -15   3   9     1190.10     1149.64     59.70 o 
 -13   3   9     2230.51     2250.70    124.37 o 
 -11   3   9      123.94       19.35     38.82 o 
  -7   3   9      204.14      228.87     20.70 o 
  -5   3   9    13591.86    13547.14    243.00 o 
  -3   3   9    12254.30    12160.34    254.19 o 
  -1   3   9    11165.19    11076.83    179.24 o 
   1   3   9    13226.78    13552.92    244.13 o 
   3   3   9     3786.22     3685.82     76.66 o 
   5   3   9     1774.57     1649.78     56.74 o 
   7   3   9      137.06      214.80     28.62 o 
   9   3   9     1419.32     1490.65     50.29 o 
  11   3   9      347.80      366.78     43.78 o 
  13   3   9       55.53       12.96     42.27 o 
  15   3   9      281.22      366.66     50.88 o 
  17   3   9       45.46      140.11     65.51 o 
  19   3   9      146.31      230.15     72.45 o 
 -24   4   9      226.75      252.41    115.73 o 
 -22   4   9       77.47      152.06     76.03 o 
 -20   4   9       37.16       35.38     64.54 o 
 -18   4   9        5.93       25.52    131.86 o 
 -16   4   9      803.28      813.60     49.32 o 
 -14   4   9      195.23      182.06     40.26 o 
 -12   4   9      243.63      282.93     29.95 o 
  -6   4   9     2657.86     2355.33     53.39 o 
  -4   4   9     5994.94     5877.76    111.28 o 
  -2   4   9     3035.38     3373.27     61.17 o 
   0   4   9      262.73      242.62     23.44 o 
   2   4   9     4011.29     4093.91    111.48 o 
   4   4   9     3704.48     3696.63     77.80 o 
   6   4   9      297.35      246.59     26.11 o 
   8   4   9      283.02      282.58     27.42 o 
  10   4   9      227.95      330.56     57.95 o 
  12   4   9       14.59       66.55     44.07 o 
  14   4   9       26.65      -43.48     43.48 o 
  16   4   9       22.01      -27.95     45.72 o 
  18   4   9        0.34      109.18    107.11 o 
  20   4   9        5.35        5.52     51.01 o 
 -23   5   9       29.09      -36.12     72.74 o 
 -21   5   9       16.72       77.26    116.89 o 
 -19   5   9        2.04       11.66     59.88 o 
 -17   5   9       31.97        8.35     57.44 o 
 -15   5   9     1185.63     1222.26     71.65 o 
 -13   5   9      550.23      513.42     47.74 o 
 -11   5   9     1911.66     2085.30     58.76 o 
  -9   5   9      344.42      278.19     25.73 o 
  -7   5   9     1816.01     2190.32    109.84 o 
  -5   5   9       75.69      119.92     29.42 o 
  -3   5   9     8859.55     8953.86    164.57 o 
  -1   5   9    23597.25    23710.75    420.17 o 
   1   5   9     9631.48     8815.82    191.55 o 
   3   5   9     2270.22     1883.94     53.09 o 
   5   5   9      836.00      751.24     40.45 o 
   7   5   9     1074.28     1084.57     76.43 o 
   9   5   9       86.96      100.76     36.16 o 
  11   5   9      814.36      919.25     52.77 o 
  13   5   9      218.68      205.66     57.20 o 
  15   5   9       35.49       89.78     48.58 o 
  17   5   9      144.93       75.00     51.64 o 
  19   5   9       13.71      -49.02     49.02 o 
 -22   6   9        0.49       15.27     74.59 o 
 -20   6   9       98.24       73.61     69.15 o 
 -18   6   9      207.44      192.43     62.00 o 
 -16   6   9      547.80      641.17     50.53 o 
 -14   6   9      951.93      949.20     50.22 o 
 -12   6   9     1368.85     1609.23     53.78 o 
 -10   6   9      460.02      482.85     33.94 o 
  -8   6   9     1239.41     1344.62     54.30 o 
  -6   6   9      381.07      467.39     82.99 o 
  -4   6   9     6912.20     7322.08    212.63 o 
  -2   6   9     1801.13     1767.69     63.18 o 
   0   6   9     1802.72     1863.71     99.00 o 
   2   6   9      766.78      786.11     38.51 o 
   4   6   9     5607.62     5588.33    131.55 o 
   6   6   9     8985.85     8986.32    199.48 o 
   8   6   9      944.11      792.02     47.96 o 
  10   6   9     2166.15     2205.94     79.48 o 
  12   6   9     1791.63     1583.40     69.29 o 
  14   6   9       37.06       10.54     44.96 o 
  16   6   9       66.82       70.96     51.45 o 
  18   6   9      209.29      253.67     84.00 o 
 -23   7   9       11.58       19.21     86.86 o 
 -21   7   9      124.94      200.96     75.98 o 
 -19   7   9       88.98       53.39     65.04 o 
 -17   7   9       11.40        2.62     56.18 o 
 -15   7   9      349.32      373.96     45.36 o 
 -13   7   9      379.91      490.20     37.89 o 
 -11   7   9     1182.71     1331.22     48.13 o 
  -9   7   9        9.88       24.06     31.49 o 
  -7   7   9     5284.10     5528.03    159.05 o 
  -5   7   9       73.84       40.85     31.00 o 
  -3   7   9     1260.32     1339.89     44.75 o 
   1   7   9      231.62      299.08     36.34 o 
   3   7   9      185.16      238.51     39.08 o 
   5   7   9       49.62       51.75     32.75 o 
   7   7   9      343.21      394.12     39.50 o 
   9   7   9      736.80      710.10     48.04 o 
  11   7   9      314.69      373.54     48.65 o 
  13   7   9      410.47      379.09     51.02 o 
  15   7   9       32.01       24.69     37.96 o 
  17   7   9        0.02        6.90     46.87 o 
  19   7   9      136.48      100.07     52.66 o 
 -22   8   9        4.23      -74.81     74.81 o 
 -20   8   9      106.26      201.62     71.84 o 
 -18   8   9       54.90      -49.11     49.11 o 
 -16   8   9      811.55      868.60     79.83 o 
 -14   8   9       63.84       53.49     34.97 o 
 -12   8   9      491.21      515.36     38.64 o 
 -10   8   9       11.37      -25.01     28.68 o 
  -8   8   9        5.21       26.96     26.37 o 
  -6   8   9     1058.05     1128.34    113.24 o 
  -4   8   9       86.56       70.56     23.27 o 
  -2   8   9      232.95      193.12     34.32 o 
   0   8   9      768.24      530.40    184.23 o 
   2   8   9       15.94       18.01     20.70 o 
   4   8   9     2114.21     1842.91     65.43 o 
   6   8   9      547.07      545.91     43.20 o 
   8   8   9      239.13      316.51     42.11 o 
  10   8   9       77.21       58.63     44.12 o 
  12   8   9       23.99       19.76     34.28 o 
  14   8   9      116.71      103.37     37.83 o 
  16   8   9        2.34       -7.80     47.61 o 
  18   8   9        0.00       18.03     48.57 o 
 -21   9   9        0.63        1.13     72.49 o 
 -19   9   9        6.81      -18.22     50.35 o 
 -17   9   9      335.98      406.03     54.80 o 
 -15   9   9      336.30      231.75     46.33 o 
 -13   9   9       72.42       62.29     35.66 o 
 -11   9   9        0.82       12.61     31.89 o 
  -9   9   9      232.42      348.04     34.08 o 
  -7   9   9     1467.36     1383.12     75.20 o 
  -5   9   9      301.70      365.33     47.44 o 
  -3   9   9     1301.62     1195.71     88.30 o 
  -1   9   9      264.55      272.82     24.02 o 
   1   9   9        5.69       14.99     21.35 o 
   3   9   9       93.87       89.54     23.84 o 
   5   9   9      120.06      185.23     27.59 o 
   7   9   9     2535.45     2434.57     99.84 o 
   9   9   9       18.29        0.34     29.39 o 
  11   9   9        3.16       12.87     32.94 o 
  13   9   9        0.47       41.35     38.21 o 
  15   9   9       57.78       25.60     46.53 o 
  17   9   9        0.02      -37.40     48.60 o 
 -20  10   9        7.42       22.30     69.44 o 
 -18  10   9       89.86      107.08     53.05 o 
 -16  10   9       11.35      -44.18     44.18 o 
 -14  10   9      121.57       88.12     38.44 o 
 -12  10   9      757.95      774.84     44.35 o 
 -10  10   9     1463.78     1356.90     41.60 o 
  -8  10   9      398.83      381.87     26.88 o 
  -6  10   9     1669.68     1751.95     59.09 o 
  -4  10   9        7.02       38.58     24.05 o 
  -2  10   9        1.12       14.13     33.70 o 
   0  10   9     1076.56      948.55     40.32 o 
   2  10   9      835.51      935.75     37.07 o 
   4  10   9      576.26      659.82     36.90 o 
   6  10   9     1824.64     1813.80     53.88 o 
   8  10   9       49.40       50.48     37.20 o 
  10  10   9        2.53      -32.56     32.56 o 
  12  10   9       63.44       19.53     36.49 o 
  14  10   9       57.89       85.66     47.65 o 
  16  10   9       19.11       70.60     51.07 o 
 -21  11   9        6.61      -58.85     76.09 o 
 -19  11   9      108.70      210.75     55.68 o 
 -17  11   9       14.18       27.02     50.26 o 
 -15  11   9        1.18      -16.56     45.24 o 
 -13  11   9       76.00       58.00     37.34 o 
 -11  11   9        3.26       56.61     37.57 o 
  -9  11   9      334.21      271.30     28.32 o 
  -7  11   9      862.24      841.66     40.92 o 
  -5  11   9       64.30      141.84     70.76 o 
  -3  11   9     4045.94     4055.18    113.87 o 
  -1  11   9     8649.63     8609.46    179.50 o 
   1  11   9      405.56      441.73     38.47 o 
   3  11   9      488.14      489.57     32.67 o 
   5  11   9      148.23      183.63     30.28 o 
   7  11   9      884.63      912.68     45.44 o 
   9  11   9      186.08      282.53     36.82 o 
  11  11   9       97.72      134.61     36.70 o 
  13  11   9      471.68      501.29     62.56 o 
  15  11   9       19.67       61.49     49.35 o 
  17  11   9        1.68       81.30     51.94 o 
 -20  12   9       11.82       16.90     58.33 o 
 -18  12   9       33.51        1.57     54.81 o 
 -16  12   9       20.47       47.77     70.68 o 
 -14  12   9      181.40      149.31     42.28 o 
 -12  12   9        1.29       -6.90     40.88 o 
 -10  12   9       87.85       71.46     29.38 o 
  -8  12   9      174.54      193.48     37.24 o 
  -6  12   9      581.23      584.57     37.48 o 
  -4  12   9      281.47      291.08     57.40 o 
  -2  12   9     2340.36     2384.03     79.23 o 
   0  12   9      561.91      530.82     36.43 o 
   2  12   9     1291.14     1276.06     59.18 o 
   4  12   9      779.58      806.10     52.34 o 
   6  12   9      140.56      103.19     38.84 o 
   8  12   9      214.12      195.02     35.93 o 
  10  12   9        0.99       27.92     36.41 o 
  12  12   9        8.00       16.95     39.20 o 
  14  12   9       51.91       60.30     59.02 o 
  16  12   9       53.61      -13.82     50.06 o 
 -19  13   9       52.07      -19.23     88.80 o 
 -17  13   9        0.20       38.17     54.09 o 
 -15  13   9       47.35       -2.57     42.97 o 
 -13  13   9      450.60      406.53     52.04 o 
 -11  13   9       84.11      150.70     46.76 o 
  -9  13   9       66.58       92.28     34.30 o 
  -7  13   9       39.24      117.38     33.75 o 
  -5  13   9       60.68      104.19     33.80 o 
  -3  13   9     1248.27     1215.92     58.76 o 
  -1  13   9     2796.24     2490.77     72.07 o 
   1  13   9     1647.77     1565.09    131.28 o 
   3  13   9      472.28      535.06     41.81 o 
   5  13   9      252.13      367.04     52.37 o 
   7  13   9        6.53      -23.94     58.01 o 
   9  13   9      373.32      397.37     47.42 o 
  11  13   9      185.11      178.64     50.59 o 
  13  13   9        6.35        1.28     49.66 o 
  15  13   9       11.67      -31.66     53.86 o 
 -18  14   9        0.23      -65.77     81.91 o 
 -16  14   9       95.59       47.67     66.72 o 
 -14  14   9      207.14      272.86     54.73 o 
 -12  14   9        1.32       27.84     48.23 o 
 -10  14   9        5.87      -38.64     46.01 o 
  -8  14   9      192.54      241.17     35.71 o 
  -6  14   9      592.54      641.97     42.91 o 
  -4  14   9      256.61      296.52     43.04 o 
  -2  14   9      114.40      111.61     36.21 o 
   0  14   9      566.18      620.58     43.44 o 
   2  14   9      451.84      455.32     71.45 o 
   4  14   9       89.47      117.08     37.83 o 
   6  14   9      537.38      445.96     48.87 o 
   8  14   9      378.88      359.74     47.12 o 
  10  14   9       97.05      126.10     47.41 o 
  12  14   9       26.51      -12.59     85.04 o 
  14  14   9        0.01       33.18     54.52 o 
 -17  15   9        2.27       11.13     89.59 o 
 -15  15   9        3.68       -6.54     58.18 o 
 -13  15   9      164.59      187.91     52.58 o 
 -11  15   9      101.74      168.18     51.75 o 
  -9  15   9      143.89      201.01     51.34 o 
  -7  15   9       22.86       91.82     40.17 o 
  -5  15   9       51.59       77.48     38.43 o 
  -3  15   9        1.38       51.45     37.99 o 
  -1  15   9       92.51      154.77     40.10 o 
   1  15   9      629.69      678.32     46.22 o 
   3  15   9      371.32      316.12     42.49 o 
   5  15   9       61.42       85.29     41.25 o 
   7  15   9      136.29       61.11     49.51 o 
   9  15   9       11.35       87.71     56.63 o 
  11  15   9      107.42      194.34     81.97 o 
  13  15   9       73.53      127.50     53.38 o 
 -16  16   9        4.15      -92.43     92.43 o 
 -14  16   9        1.41      -78.99     84.95 o 
 -12  16   9       11.82        0.93     53.47 o 
 -10  16   9       62.77       40.81     75.02 o 
  -8  16   9       24.60       41.00     49.88 o 
  -6  16   9      203.55      256.78     42.06 o 
  -4  16   9      350.54      475.17     45.97 o 
  -2  16   9      287.12      313.99     43.77 o 
   0  16   9      155.79       69.09     51.76 o 
   2  16   9      193.54      124.81     41.55 o 
   4  16   9        0.49       -3.36     42.52 o 
   6  16   9        3.54       57.59     44.61 o 
   8  16   9       39.34       61.86     47.51 o 
  10  16   9       10.02       -1.51     49.73 o 
  12  16   9        0.16      -33.77     53.43 o 
 -13  17   9       41.26      -42.48     89.54 o 
 -11  17   9       22.24      156.30     90.28 o 
  -9  17   9       31.18       32.85     52.04 o 
  -7  17   9       96.33       91.17     69.23 o 
  -5  17   9      201.43      190.51     67.36 o 
  -3  17   9       53.95       21.82     43.40 o 
  -1  17   9       30.79      -16.41     41.26 o 
   1  17   9        0.61        5.03     54.55 o 
   3  17   9      170.47      220.68     46.80 o 
   5  17   9       33.14      -17.31     47.43 o 
   7  17   9        8.40       32.91     49.34 o 
   9  17   9       16.44       13.86     52.56 o 
 -12  18   9       38.84       -9.17     95.43 o 
 -10  18   9       30.79       -8.39     87.52 o 
  -8  18   9       70.42      -72.83     88.42 o 
  -6  18   9       45.98      -23.06     46.81 o 
  -4  18   9       16.98       34.76     46.44 o 
  -2  18   9       15.30      -34.87     44.68 o 
   0  18   9       26.67       40.82     44.34 o 
   2  18   9      136.28      170.21     42.41 o 
   4  18   9       96.51       88.53     54.63 o 
   6  18   9        0.74       72.31     50.69 o 
   8  18   9        8.57       49.81     54.07 o 
  -9  19   9       17.29       91.14     94.71 o 
  -7  19   9       18.05      -19.85     92.68 o 
  -5  19   9      104.69      100.02     49.25 o 
  -3  19   9       98.55      102.75     47.75 o 
  -1  19   9      116.71       46.32     48.43 o 
   1  19   9       34.08       20.90     47.01 o 
   3  19   9        8.52      -10.19     44.32 o 
   5  19   9       15.05       -3.17     67.78 o 
  -6  20   9      116.23      109.99    101.17 o 
  -4  20   9       17.43       63.12     58.02 o 
  -2  20   9        3.48       21.18     49.47 o 
   0  20   9        0.52      -26.32     51.16 o 
   2  20   9       12.37      -36.52     50.45 o 
 -24   0  10      161.05      182.22    118.21 o 
 -22   0  10        5.14       65.76    103.85 o 
 -20   0  10      205.83      208.65     95.91 o 
 -18   0  10      179.99      312.60     86.82 o 
 -16   0  10      961.58      903.69     97.82 o 
 -14   0  10      651.61      705.75     84.94 o 
 -12   0  10      439.27      412.02     66.64 o 
 -10   0  10    10680.60    10882.93    411.60 o 
  -8   0  10      737.19      691.81     45.48 o 
  -6   0  10     4307.15     4787.56    108.82 o 
  -4   0  10    10811.66    10772.28    227.15 o 
  -2   0  10       30.50       53.50     24.67 o 
   0   0  10     3142.48     2861.96    124.20 o 
   2   0  10     3209.17     3484.81    103.58 o 
   4   0  10     7971.72     6766.92   1022.62 o 
   8   0  10      403.24      409.07     46.04 o 
  10   0  10      512.37      469.51     49.41 o 
  12   0  10      236.42      286.38     68.36 o 
  14   0  10     4229.11     3993.73    139.62 o 
  16   0  10        0.10        8.06     58.40 o 
  18   0  10      167.12      178.96     96.24 o 
  20   0  10       15.01      -37.78    100.99 o 
 -23   1  10        4.17       61.06     73.94 o 
 -21   1  10      182.29      155.32     71.42 o 
 -19   1  10        0.01      -55.77     58.47 o 
 -17   1  10      519.04      492.34     65.49 o 
 -15   1  10     1340.15     1361.64     76.84 o 
 -13   1  10      558.56      547.45     53.25 o 
 -11   1  10      133.62      211.26     27.30 o 
  -9   1  10     2468.32     2528.81     74.16 o 
  -7   1  10      436.48      391.53     23.99 o 
  -5   1  10      295.15      327.88     17.29 o 
  -3   1  10    17551.37    17308.30    276.83 o 
  -1   1  10     1857.15     1792.10     44.03 o 
   1   1  10     6164.91     5965.27    114.11 o 
   3   1  10     8239.02     7773.87    146.83 o 
   7   1  10     1373.02     1487.41     50.00 o 
   9   1  10      599.73      690.11     37.73 o 
  11   1  10     1418.01     1461.88     53.22 o 
  13   1  10      195.09      225.24     38.42 o 
  15   1  10      124.41      128.92     47.68 o 
  17   1  10        5.23       22.07     61.73 o 
  19   1  10       15.80       22.19     69.73 o 
 -24   2  10       65.78       29.17     80.93 o 
 -22   2  10      103.28       53.61     71.15 o 
 -20   2  10       67.63       32.62     66.29 o 
 -18   2  10       68.48       39.96     57.18 o 
 -16   2  10       36.84      -51.64     51.64 o 
 -14   2  10       22.40      -39.08     45.47 o 
 -12   2  10       16.33      -28.54     28.54 o 
 -10   2  10      726.51      585.54     39.36 o 
  -8   2  10      996.08     1010.30     33.65 o 
  -6   2  10     6323.49     6864.20    117.03 o 
  -4   2  10     5852.29     6118.26    103.67 o 
  -2   2  10     2217.95     2092.19     51.27 o 
   0   2  10        4.86       10.69     17.41 o 
   2   2  10      924.59      968.47     39.40 o 
   4   2  10     5459.18     5339.99    122.57 o 
   6   2  10     2528.76     2309.75     67.10 o 
   8   2  10      534.59      577.45     61.93 o 
  10   2  10       53.84        7.35     29.94 o 
  12   2  10        4.95        6.91     34.07 o 
  14   2  10      205.19      250.70     51.74 o 
  16   2  10       47.13       79.42     47.65 o 
  18   2  10      118.64      113.71     75.72 o 
  20   2  10        0.22       49.61     97.38 o 
 -23   3  10       47.49       39.12     92.04 o 
 -21   3  10      277.58      346.80     73.41 o 
 -19   3  10      357.13      278.26     75.87 o 
 -17   3  10       27.37        3.72    124.82 o 
 -15   3  10      207.56      174.85     52.94 o 
 -13   3  10       89.16       42.09     31.53 o 
 -11   3  10      154.47       60.01     33.60 o 
  -9   3  10      259.85       82.59     58.90 o 
  -7   3  10        8.55       12.61     18.25 o 
  -5   3  10     4587.72     4714.57     93.32 o 
  -3   3  10      828.03     1021.11     34.49 o 
  -1   3  10     3705.28     3877.30     69.57 o 
   1   3  10     5290.44     4982.16     98.22 o 
   3   3  10      510.59      556.45     44.22 o 
   5   3  10      257.93      211.48     44.80 o 
   7   3  10       47.41       81.81     24.31 o 
   9   3  10      826.67      772.11     39.83 o 
  11   3  10      143.10      193.23     41.41 o 
  13   3  10      280.16      340.46     49.21 o 
  15   3  10        4.31       20.68     48.70 o 
  17   3  10      170.03      205.59     55.10 o 
  19   3  10       13.85       53.34     70.28 o 
 -24   4  10        3.63       59.31     81.72 o 
 -22   4  10      112.65       95.11     76.79 o 
 -20   4  10      120.00       99.73     65.30 o 
 -18   4  10      716.53      676.71     70.03 o 
 -16   4  10      171.96      246.39     78.94 o 
 -14   4  10     1063.34     1085.76     50.55 o 
 -12   4  10      191.00      191.80     30.01 o 
 -10   4  10     1135.50      961.82     77.39 o 
  -8   4  10      226.62      269.43     49.68 o 
  -6   4  10     3978.55     4391.34    101.36 o 
  -4   4  10      414.72      492.94     23.94 o 
  -2   4  10     3995.07     3377.96     62.29 o 
   0   4  10     1090.28     1157.76     30.48 o 
   2   4  10      915.46      882.29     35.92 o 
   4   4  10      460.77      415.25     24.92 o 
   6   4  10      373.82      357.62     36.65 o 
   8   4  10      809.68      742.63     45.10 o 
  10   4  10      429.09      449.59     54.84 o 
  12   4  10        9.80       32.02     40.92 o 
  14   4  10      288.37      263.48     49.93 o 
  16   4  10      106.65       24.80     63.96 o 
  18   4  10        2.02       18.48     61.29 o 
 -23   5  10      143.37       26.70     75.62 o 
 -21   5  10        2.11       27.44     69.45 o 
 -19   5  10       75.00       59.04     64.57 o 
 -17   5  10      170.75      155.80     61.36 o 
 -15   5  10       24.62      -16.95     38.31 o 
 -13   5  10      266.09      201.45     32.09 o 
 -11   5  10     3442.91     3454.53     79.85 o 
  -5   5  10       31.38       30.70     27.54 o 
  -3   5  10      208.46      209.46     21.16 o 
  -1   5  10      105.77      125.71     32.08 o 
   1   5  10     8450.60     8814.98    162.55 o 
   3   5  10       53.47       34.29     28.14 o 
   5   5  10     1757.73     1826.49     64.93 o 
   7   5  10     2803.55     2945.47    137.91 o 
   9   5  10      776.19      767.89     67.94 o 
  11   5  10      626.74      606.23     51.30 o 
  13   5  10      545.53      446.82     51.48 o 
  15   5  10        6.22        1.85     48.65 o 
  17   5  10       43.90       46.25     54.61 o 
  19   5  10       33.18      124.73     53.39 o 
 -22   6  10       59.97      -20.45     75.37 o 
 -20   6  10       55.16       33.24     68.30 o 
 -18   6  10        2.35      -52.14     61.03 o 
 -16   6  10      342.46      272.06     45.43 o 
 -14   6  10      214.43      242.52     41.29 o 
 -12   6  10      229.90      205.91     31.98 o 
 -10   6  10     1069.57      942.99     55.37 o 
  -8   6  10      984.39      685.45    110.07 o 
  -6   6  10     3221.74     3283.40     95.48 o 
  -4   6  10      799.40      849.14     34.30 o 
  -2   6  10     1574.03     1434.09    110.54 o 
   0   6  10      832.07      785.21     32.98 o 
   2   6  10     5399.18     4780.86    371.37 o 
   4   6  10     1067.78      991.74     55.24 o 
   6   6  10     3538.58     3690.64    101.20 o 
   8   6  10      278.80      245.45     40.81 o 
  10   6  10     4753.95     4343.10    116.74 o 
  12   6  10       35.90       10.32     44.98 o 
  14   6  10      112.46      206.79     49.56 o 
  16   6  10       17.61      -20.67     52.42 o 
  18   6  10       10.17       72.73     50.98 o 
 -23   7  10       31.33      -17.13     80.16 o 
 -21   7  10       38.30       14.54    109.55 o 
 -19   7  10       26.85       11.17     65.76 o 
 -17   7  10       39.73      101.42     60.52 o 
 -15   7  10      424.58      445.27     50.18 o 
 -13   7  10      675.58      581.38     40.33 o 
 -11   7  10      332.89      339.75     33.48 o 
  -9   7  10     1538.65     1498.14     51.98 o 
  -7   7  10     3848.15     3919.72    120.92 o 
  -5   7  10      344.81      334.26     29.96 o 
  -3   7  10     1241.76     1162.91     48.33 o 
   1   7  10      275.32       69.47     86.66 o 
   3   7  10     1420.65     1474.25     58.55 o 
   5   7  10      357.62      373.27     40.72 o 
   7   7  10      223.14      110.43     44.24 o 
   9   7  10     1030.63     1079.45     62.00 o 
  11   7  10      578.59      499.75     49.98 o 
  13   7  10       31.69       46.27     46.21 o 
  15   7  10       22.49       37.16     38.65 o 
  17   7  10      130.75      167.42     66.55 o 
 -22   8  10       84.54      108.97     78.01 o 
 -20   8  10      118.90      227.40     74.72 o 
 -18   8  10        3.75       29.54     49.44 o 
 -16   8  10      893.71      936.22     57.50 o 
 -14   8  10       53.00       31.16     36.19 o 
 -12   8  10     3534.47     3612.71     87.99 o 
 -10   8  10      116.46       93.98     50.66 o 
  -8   8  10     3106.89     3183.69     92.02 o 
  -6   8  10     4519.14     4751.44    141.75 o 
  -4   8  10      584.55      553.86     31.37 o 
  -2   8  10      475.37      609.48     62.54 o 
   0   8  10      493.51      292.10    131.06 o 
   2   8  10     7400.40     7486.81    178.22 o 
   4   8  10      322.46      357.32     49.41 o 
   6   8  10     1064.78     1033.02     64.94 o 
   8   8  10      964.63     1066.58     57.74 o 
  10   8  10        9.90       68.03     42.92 o 
  12   8  10       13.47      -30.87     45.90 o 
  14   8  10        3.90       15.09     39.50 o 
  16   8  10        0.87      -48.33     48.33 o 
  18   8  10       13.23        2.44     99.60 o 
 -21   9  10       21.95      -54.83     81.19 o 
 -19   9  10        5.01      138.79     71.08 o 
 -17   9  10       69.60       65.89     46.69 o 
 -15   9  10      981.64      981.16     58.25 o 
 -13   9  10       27.96       19.55     52.53 o 
 -11   9  10       34.43        4.82     33.09 o 
  -9   9  10      388.60      538.32     37.98 o 
  -7   9  10       35.31        4.82     48.02 o 
  -5   9  10     2236.36     2150.34    129.03 o 
  -3   9  10     1095.85     1156.80    102.97 o 
  -1   9  10     1772.21     1864.46     84.45 o 
   1   9  10     1064.44     1034.94     49.99 o 
   3   9  10       36.54       87.46     36.65 o 
   5   9  10        5.08       32.30     26.69 o 
   7   9  10      434.53      492.28     35.11 o 
   9   9  10      696.60      774.27     41.39 o 
  11   9  10       88.12      142.64     49.56 o 
  13   9  10        8.46      -36.57     36.57 o 
  15   9  10       60.90      118.46     49.86 o 
  17   9  10       13.36      -16.57     52.09 o 
 -20  10  10        7.55      -50.49     72.19 o 
 -18  10  10        0.47      -50.41     50.41 o 
 -16  10  10      143.40      164.62     49.02 o 
 -14  10  10      267.22      235.45     41.00 o 
 -12  10  10       10.17      -36.42     36.42 o 
 -10  10  10       79.11       52.13     34.68 o 
  -8  10  10      290.84      334.49     41.43 o 
  -6  10  10     3045.24     2972.89    153.28 o 
  -4  10  10     1517.57     1613.88    114.77 o 
  -2  10  10      339.55      415.44     99.01 o 
   0  10  10      151.67      168.09     59.75 o 
   2  10  10       74.50      148.70     27.00 o 
   4  10  10      166.65      182.85     32.58 o 
   6  10  10     1014.58      939.96     60.98 o 
   8  10  10     1362.36     1365.86     50.60 o 
  10  10  10       67.49       28.53     41.98 o 
  12  10  10        8.32      -24.84     37.28 o 
  14  10  10      142.82      213.17     49.55 o 
  16  10  10        0.07      -12.46     51.14 o 
 -19  11  10       33.60       69.45     56.60 o 
 -17  11  10       41.89        2.54     51.15 o 
 -15  11  10       10.78       41.77     41.18 o 
 -13  11  10        6.18       23.85     39.25 o 
 -11  11  10      533.78      555.81     43.16 o 
  -9  11  10      571.41      588.92     47.72 o 
  -7  11  10      820.10      825.61     61.19 o 
  -5  11  10        0.00       28.65     69.00 o 
  -3  11  10      464.03      481.21     52.91 o 
  -1  11  10      126.29      150.02     58.56 o 
   1  11  10       36.54      -14.98     39.11 o 
   3  11  10      253.39      333.41     31.61 o 
   5  11  10      108.73       40.36     29.81 o 
   7  11  10       11.76       18.15     32.42 o 
   9  11  10       31.63       -8.10     34.95 o 
  11  11  10       67.25       27.58     37.14 o 
  13  11  10      107.06      120.09     46.89 o 
  15  11  10       11.34       37.01     54.65 o 
 -20  12  10       88.42      127.99     60.57 o 
 -18  12  10        8.66       48.06     61.80 o 
 -16  12  10        2.45      -17.61     49.83 o 
 -14  12  10      221.88      213.11     43.21 o 
 -12  12  10        0.95       32.00     45.95 o 
 -10  12  10       11.04       46.85     32.06 o 
  -8  12  10       10.38      -49.63     54.85 o 
  -6  12  10        9.19       63.95     76.53 o 
  -4  12  10     1725.02     1900.97     69.92 o 
  -2  12  10       12.99        5.46     29.27 o 
   0  12  10       13.09       50.35     31.52 o 
   2  12  10        0.89      -26.33     33.96 o 
   4  12  10      440.30      414.76     39.03 o 
   6  12  10       65.26       85.95     33.68 o 
   8  12  10        0.96      -19.34     35.13 o 
  10  12  10       95.75       61.23     43.08 o 
  12  12  10        2.69      -38.67     40.14 o 
  14  12  10       56.85       -5.73     49.93 o 
 -19  13  10       90.41       74.77     59.87 o 
 -17  13  10      110.11       38.87     55.97 o 
 -15  13  10       20.92      -48.23     48.23 o 
 -13  13  10       25.23       57.31     46.72 o 
 -11  13  10      496.27      563.15     82.95 o 
  -9  13  10       39.71        7.09     33.80 o 
  -7  13  10      313.47      415.50     45.76 o 
  -5  13  10     1005.40      975.21     53.03 o 
  -3  13  10       30.37       47.87     36.51 o 
  -1  13  10      350.80      321.11     54.37 o 
   1  13  10        0.75      -23.12     34.13 o 
   3  13  10      131.10       59.70     37.71 o 
   5  13  10      307.25      310.33     54.75 o 
   7  13  10       12.53       60.59     35.51 o 
   9  13  10      228.18      295.76     40.40 o 
  11  13  10       29.76       15.51     41.65 o 
  13  13  10      167.67       69.34     50.85 o 
 -18  14  10        2.95      -24.60     72.11 o 
 -16  14  10        0.59       90.19     67.47 o 
 -14  14  10       17.36       58.92     52.90 o 
 -12  14  10       51.75       54.52     76.01 o 
 -10  14  10      204.66      211.14     62.33 o 
  -8  14  10       19.81       -3.20     37.14 o 
  -6  14  10      408.43      367.49     39.72 o 
  -4  14  10        7.90        7.89     41.60 o 
  -2  14  10       12.24       85.18     40.07 o 
   0  14  10      242.45      200.57     63.61 o 
   2  14  10      498.66      567.90     43.65 o 
   4  14  10       23.56       12.79     40.46 o 
   6  14  10       94.95       24.76     40.63 o 
   8  14  10       29.98       93.30     46.00 o 
  10  14  10       11.23      -48.14     48.14 o 
  12  14  10        2.32      -50.16     50.16 o 
 -17  15  10       10.08      -36.02     92.29 o 
 -15  15  10        0.14      -54.90     54.90 o 
 -13  15  10        0.34        5.12     52.46 o 
 -11  15  10       97.18      133.73     75.98 o 
  -9  15  10       87.55      151.93     57.05 o 
  -7  15  10       54.18       32.42     39.87 o 
  -5  15  10      681.11      526.31     44.27 o 
  -3  15  10     1343.14     1333.04     66.10 o 
  -1  15  10      390.47      453.93     42.72 o 
   1  15  10      584.93      576.07     47.49 o 
   3  15  10      148.15       67.82     40.63 o 
   5  15  10      110.37      121.02     43.08 o 
   7  15  10       29.67       49.94     44.26 o 
   9  15  10        5.07       49.96     48.82 o 
  11  15  10       38.51       44.02     60.47 o 
 -14  16  10        0.12       17.11     55.77 o 
 -12  16  10      100.81      120.91     55.53 o 
 -10  16  10      112.35      173.60     54.61 o 
  -8  16  10       23.09        0.20     39.78 o 
  -6  16  10      141.89      211.45     43.46 o 
  -4  16  10      427.13      514.30     47.63 o 
  -2  16  10       13.13      -17.11     41.26 o 
   0  16  10      184.63      195.17     59.21 o 
   2  16  10      269.22      160.53     59.83 o 
   4  16  10      331.81      351.33     48.99 o 
   6  16  10      146.55      142.08     48.44 o 
   8  16  10       33.32      101.13     51.10 o 
  10  16  10        3.55      -44.52     50.89 o 
 -13  17  10        1.26       60.79     91.79 o 
 -11  17  10       44.97       36.96     54.65 o 
  -9  17  10       17.10      -29.70     54.14 o 
  -7  17  10        0.79      -14.50     45.01 o 
  -5  17  10        6.90       46.42     43.87 o 
  -3  17  10      243.03      243.85     44.38 o 
  -1  17  10      164.10      270.06     76.60 o 
   1  17  10      110.66      174.12     47.63 o 
   3  17  10      138.87      216.36     56.64 o 
   5  17  10        0.30      -48.40     48.40 o 
   7  17  10        7.55        0.46     49.69 o 
   9  17  10        1.50      -53.28     53.28 o 
 -12  18  10       41.43       65.71     86.02 o 
 -10  18  10        9.20      -87.72     87.72 o 
  -8  18  10       27.38       -7.25     56.65 o 
  -6  18  10       44.19      -13.77     51.67 o 
  -4  18  10      106.98      103.96     77.71 o 
  -2  18  10      101.34       90.92     47.92 o 
   0  18  10       29.29       21.34     46.58 o 
   2  18  10       54.53       49.98     47.37 o 
   4  18  10      177.54      186.86     51.75 o 
   6  18  10      154.01      243.72     55.09 o 
  -9  19  10        1.19      -45.95     91.85 o 
  -7  19  10        6.63       73.16     94.79 o 
  -5  19  10       11.52       61.62     50.76 o 
  -3  19  10        6.20      -39.65     48.99 o 
  -1  19  10       57.13       87.58     50.21 o 
   1  19  10      140.43      134.06     50.99 o 
   3  19  10       11.43       39.84     46.28 o 
   5  19  10        2.56       49.46     52.73 o 
  -4  20  10       93.49       88.01     58.97 o 
  -2  20  10      224.16      267.21     52.60 o 
   0  20  10       16.14       -8.59     60.38 o 
 -23   1  11        0.20      -44.33     71.97 o 
 -21   1  11      379.22      319.79     73.18 o 
 -19   1  11      195.61      239.00     63.40 o 
 -17   1  11      190.52      221.60     59.98 o 
 -15   1  11      232.50      233.15     51.21 o 
 -13   1  11      914.08      841.43     62.43 o 
 -11   1  11      465.74      446.46     33.84 o 
  -9   1  11      528.12      559.77     38.74 o 
  -7   1  11      655.19      671.36     23.39 o 
  -5   1  11     1645.73     1558.29     35.09 o 
  -3   1  11      880.29      945.41     30.18 o 
  -1   1  11     4182.11     3899.82     79.52 o 
   1   1  11      256.89      327.80     23.93 o 
   3   1  11      558.05      719.70     37.19 o 
   5   1  11       23.45       16.04     13.00 o 
   7   1  11       47.87       71.41     27.23 o 
   9   1  11      233.66      193.97     32.50 o 
  11   1  11       63.67       64.92     34.21 o 
  13   1  11      628.49      592.24     61.48 o 
  15   1  11       69.84       28.18     48.38 o 
  17   1  11       28.06       57.09     64.03 o 
  19   1  11       32.33       12.13    113.12 o 
 -24   2  11        4.89      -57.69     80.50 o 
 -22   2  11        0.20       14.02     74.20 o 
 -20   2  11      445.38      550.13     77.13 o 
 -18   2  11        2.37       -7.14     56.90 o 
 -16   2  11       77.64       85.85     56.72 o 
 -14   2  11     1415.70     1389.80     75.72 o 
 -12   2  11      580.12      562.41     37.31 o 
 -10   2  11      248.20      293.54     36.27 o 
  -8   2  11     3029.55     2980.16     80.32 o 
  -6   2  11      523.36      593.00     22.29 o 
  -4   2  11     3441.95     3387.60     63.42 o 
  -2   2  11      209.89      202.34     17.77 o 
   0   2  11     7165.96     7395.08    139.46 o 
   2   2  11     2848.60     2582.25     59.57 o 
   4   2  11       22.44       10.27     10.27 o 
   6   2  11     3990.88     3742.99    137.66 o 
   8   2  11      209.34       94.29     29.90 o 
  10   2  11      198.64      269.38     34.43 o 
  12   2  11      356.36      365.86     58.72 o 
  14   2  11       17.68      -45.76     45.76 o 
  16   2  11       20.51       52.38     51.55 o 
  18   2  11       20.28       83.22     59.80 o 
 -23   3  11        1.93       15.58     78.89 o 
 -21   3  11      152.59      141.02     75.59 o 
 -19   3  11      301.01      342.47     69.09 o 
 -17   3  11      231.83      207.47     61.62 o 
 -15   3  11       43.04       17.58     54.49 o 
 -13   3  11      708.30      687.62     41.80 o 
 -11   3  11      225.67      247.64     29.82 o 
  -9   3  11      990.53     1100.21     48.68 o 
  -7   3  11     4399.65     4457.77    109.46 o 
  -5   3  11     4055.36     3857.45     70.61 o 
  -3   3  11     4715.44     4662.54     82.22 o 
  -1   3  11    12768.77    12944.17    234.81 o 
   1   3  11     3033.42     2913.69    106.01 o 
   3   3  11      128.74      258.61     37.11 o 
   5   3  11       28.26       45.42     23.94 o 
   7   3  11       21.67      -25.80     25.80 o 
   9   3  11      100.64      228.14     40.98 o 
  11   3  11       29.88      -25.63     42.18 o 
  13   3  11      241.30      173.88     48.24 o 
  15   3  11       18.35      -22.20     48.88 o 
  17   3  11      221.95      316.49     57.11 o 
  19   3  11       39.09       84.08     69.57 o 
 -22   4  11        6.33       69.57     77.68 o 
 -20   4  11       11.84       61.93     68.05 o 
 -18   4  11        4.59      -49.10     59.86 o 
 -16   4  11      152.14      127.83     70.04 o 
 -14   4  11      655.90      647.16     44.04 o 
 -12   4  11     1394.78     1322.75     59.96 o 
 -10   4  11     1161.29      983.49     58.13 o 
  -8   4  11     1105.36      535.62     52.05 o 
  -6   4  11     2647.96     2870.79     76.25 o 
  -4   4  11      681.37      671.37     28.40 o 
  -2   4  11      116.21      100.17     23.54 o 
   0   4  11     9051.74     9235.80    152.87 o 
   2   4  11     6121.40     5840.89    132.01 o 
   4   4  11     2255.81     2227.06     61.81 o 
   6   4  11     3202.73     3284.63    105.31 o 
   8   4  11      946.65      976.08     57.22 o 
  10   4  11      552.52      549.14     47.62 o 
  12   4  11      188.04      160.80     44.62 o 
  14   4  11        8.60      -12.31     46.06 o 
  16   4  11        2.60       19.77     51.65 o 
  18   4  11       80.33      215.42     59.50 o 
 -23   5  11       28.39       84.97     81.94 o 
 -21   5  11        8.33      -20.94    155.04 o 
 -19   5  11       44.13       -1.28    137.37 o 
 -17   5  11       14.16      -24.84     59.95 o 
 -15   5  11       34.80       -3.18     39.32 o 
 -13   5  11     1487.86     1540.22     55.01 o 
 -11   5  11      683.10      841.18     40.59 o 
  -9   5  11       17.27       29.17     25.50 o 
  -5   5  11     1759.75     1602.35     44.01 o 
  -3   5  11     6214.21     5982.13    115.54 o 
  -1   5  11     1952.64     2202.55     56.60 o 
   1   5  11     8115.95     8342.91    155.42 o 
   3   5  11     4564.63     4366.05    136.22 o 
   5   5  11      268.36      242.10     37.17 o 
   7   5  11      188.45       98.44     37.05 o 
   9   5  11      334.11      369.68     45.85 o 
  11   5  11     1257.86     1297.81     64.94 o 
  13   5  11       18.57       50.65     47.87 o 
  15   5  11       70.42       17.44     51.02 o 
  17   5  11        9.58       15.73     69.55 o 
 -22   6  11       51.73       41.10     73.63 o 
 -20   6  11      362.38      321.27    103.89 o 
 -18   6  11       37.99       65.63     62.60 o 
 -16   6  11      123.56      106.14     43.91 o 
 -14   6  11      344.83      362.33     38.48 o 
 -12   6  11       43.06       56.99     31.50 o 
 -10   6  11        7.54       -0.23     32.11 o 
  -8   6  11       54.80       23.24     51.22 o 
  -4   6  11     1005.32     1100.73     43.29 o 
  -2   6  11      649.47      634.17     28.29 o 
   0   6  11        3.20       20.83     16.36 o 
   2   6  11      186.24      147.96     71.85 o 
   4   6  11     2962.17     2994.78     87.25 o 
   6   6  11       69.31       55.73     37.36 o 
   8   6  11      403.00      348.80     45.23 o 
  10   6  11       66.07      102.01     44.99 o 
  12   6  11      334.74      443.74     52.19 o 
  14   6  11       30.23      -24.74     48.68 o 
  16   6  11       17.55        9.93     52.38 o 
  18   6  11      453.59      471.76     56.48 o 
 -21   7  11      155.97      156.23     75.63 o 
 -19   7  11      138.06      167.34     70.39 o 
 -17   7  11      137.66      140.78     57.18 o 
 -15   7  11       18.40       47.93     41.88 o 
 -13   7  11      336.69      413.89     38.41 o 
 -11   7  11      168.27      214.42     33.23 o 
  -9   7  11        5.23      -31.93     36.31 o 
  -7   7  11      921.99      872.84     54.65 o 
  -5   7  11      121.56       46.78     33.06 o 
  -3   7  11     1831.82     1943.39     58.98 o 
  -1   7  11       74.97       17.37     28.80 o 
   1   7  11      127.30      106.19     30.89 o 
   3   7  11      346.48      304.66     37.51 o 
   5   7  11     2282.35     2424.33     80.38 o 
   7   7  11      723.45      673.96     49.46 o 
   9   7  11      800.60      855.79     56.57 o 
  11   7  11       34.65      -13.32     45.67 o 
  13   7  11        0.15       77.62     63.64 o 
  15   7  11        5.27      101.21     51.84 o 
  17   7  11       35.01      182.15     52.94 o 
 -22   8  11       13.59      -19.86     78.08 o 
 -20   8  11       45.96       57.47     71.34 o 
 -18   8  11       82.37      -54.91     66.93 o 
 -16   8  11       76.48      101.43     45.06 o 
 -14   8  11      120.25      120.84     38.33 o 
 -12   8  11       84.88       16.13     34.47 o 
 -10   8  11      154.62      177.93     34.46 o 
  -8   8  11        1.22       58.64     35.14 o 
  -6   8  11      123.20      166.00     38.51 o 
  -4   8  11      230.51      228.72     39.17 o 
  -2   8  11      303.78      242.79     32.79 o 
   0   8  11     1446.54     1408.71     55.55 o 
   2   8  11      168.21      192.36     36.27 o 
   4   8  11      786.17      742.95     49.09 o 
   6   8  11      470.68      364.64     53.11 o 
   8   8  11      754.36      747.26     95.83 o 
  10   8  11      323.96      391.67     51.16 o 
  12   8  11       46.63       15.51     93.53 o 
  14   8  11       22.10       17.39     40.60 o 
  16   8  11       11.33       51.74     51.09 o 
 -21   9  11       64.16      136.17     76.00 o 
 -19   9  11      285.39      160.05     73.99 o 
 -17   9  11       58.63       10.50     47.82 o 
 -15   9  11       86.83       82.36     40.21 o 
 -13   9  11      222.06      137.12     39.29 o 
 -11   9  11       61.90        0.23     33.51 o 
  -9   9  11      239.85      208.81     34.35 o 
  -7   9  11        8.63      -13.52     40.30 o 
  -5   9  11     1579.16     1479.88    108.25 o 
  -3   9  11      837.00      761.58     53.25 o 
  -1   9  11      121.55      106.21     35.32 o 
   1   9  11      140.28      142.48     37.47 o 
   3   9  11     2806.91     2754.07     88.14 o 
   5   9  11     2381.95     2601.43     86.39 o 
   7   9  11       13.42       55.19     42.03 o 
   9   9  11       11.02       72.78     46.58 o 
  11   9  11      296.87      270.32     41.90 o 
  13   9  11        3.79       -6.80     39.91 o 
  15   9  11        1.15      -48.96     48.96 o 
  17   9  11        1.24       46.26     54.43 o 
 -20  10  11      131.48      106.56     86.51 o 
 -18  10  11        0.68        0.26     53.30 o 
 -16  10  11       39.54       80.69     51.56 o 
 -14  10  11      126.90      121.08     44.05 o 
 -12  10  11      106.14       91.26     38.09 o 
 -10  10  11       88.54       62.55     35.01 o 
  -8  10  11        4.03       -9.64     71.71 o 
  -6  10  11     1442.82     1172.38    100.43 o 
  -4  10  11       67.95       -7.76     41.78 o 
  -2  10  11     1115.22     1182.73     67.01 o 
   0  10  11      843.80      846.68     50.33 o 
   2  10  11     1314.86     1163.61     57.72 o 
   4  10  11      307.65      394.66     45.77 o 
   6  10  11       47.14       61.48     31.65 o 
   8  10  11        1.19        2.04     33.32 o 
  10  10  11       31.53       66.41     36.59 o 
  12  10  11      182.76      217.58     40.89 o 
  14  10  11       80.67       51.80     42.61 o 
  16  10  11       19.58       49.20     72.40 o 
 -19  11  11       23.90      -54.80     54.80 o 
 -17  11  11        9.03        6.92     51.25 o 
 -15  11  11      155.27      133.11     43.95 o 
 -13  11  11        0.81      -37.07     37.07 o 
 -11  11  11      379.91      370.92     48.94 o 
  -9  11  11       23.47       57.21     44.08 o 
  -7  11  11       10.15       50.51     69.09 o 
  -5  11  11      330.80      345.80     75.38 o 
  -3  11  11      176.94      265.99     56.73 o 
  -1  11  11      335.69      339.24     52.39 o 
   1  11  11       94.21      107.37     49.27 o 
   3  11  11       38.15       60.21     41.08 o 
   5  11  11      774.38      778.69     40.81 o 
   7  11  11       54.98      100.92     35.11 o 
   9  11  11       93.16      105.24     37.26 o 
  11  11  11      152.95      149.04     40.21 o 
  13  11  11       10.61       -6.70     40.56 o 
  15  11  11       71.27       11.07     52.93 o 
 -18  12  11        3.30      -56.42     56.42 o 
 -16  12  11       47.23        9.26     45.27 o 
 -14  12  11       10.27        5.87     59.83 o 
 -12  12  11      108.65      101.77     61.65 o 
 -10  12  11      229.43      115.98     47.50 o 
  -8  12  11      357.62      309.52     55.41 o 
  -6  12  11      158.53      297.48     87.10 o 
  -4  12  11       19.82      -11.59     75.37 o 
  -2  12  11      976.01     1090.79    134.60 o 
   0  12  11      729.91      707.28     66.96 o 
   2  12  11      977.44      880.31     95.89 o 
   4  12  11     1048.12     1097.05     46.18 o 
   6  12  11      357.14      314.65     37.91 o 
   8  12  11       25.98       76.96     37.24 o 
  10  12  11       38.86        8.98     39.12 o 
  12  12  11      114.66      145.89     44.35 o 
  14  12  11       27.84        7.18     50.23 o 
 -17  13  11        6.36       -2.27     66.27 o 
 -15  13  11       63.17      128.77     54.38 o 
 -13  13  11        3.99      -44.14     47.77 o 
 -11  13  11      348.44      362.35     75.51 o 
  -9  13  11      186.80      232.12     53.68 o 
  -7  13  11      131.51       85.80     53.06 o 
  -5  13  11       69.42      141.20     81.48 o 
  -3  13  11     1058.15     1272.35    117.57 o 
  -1  13  11     1555.94     1604.07     88.00 o 
   1  13  11      449.40      467.01     41.69 o 
   3  13  11       13.99       13.66     37.65 o 
   5  13  11       51.11       24.68     39.96 o 
   7  13  11      205.48      279.44     40.60 o 
   9  13  11       87.52      158.51     40.84 o 
  11  13  11       36.57       50.93     52.30 o 
  13  13  11       30.44       64.33     51.65 o 
 -16  14  11       11.11      -51.77     66.57 o 
 -14  14  11       73.59       63.10     54.50 o 
 -12  14  11       16.69       32.70     49.43 o 
 -10  14  11       95.46      123.42     38.32 o 
  -8  14  11     1027.99     1236.20    202.22 o 
  -6  14  11     1079.78      997.07     76.29 o 
  -4  14  11       78.34      105.06     84.56 o 
  -2  14  11      518.77      463.60     48.44 o 
   0  14  11      306.79      280.00     61.95 o 
   2  14  11      199.52      280.50     41.71 o 
   4  14  11      358.56      354.12     50.61 o 
   6  14  11      434.49      486.74     50.84 o 
   8  14  11       25.43        0.00     47.95 o 
  10  14  11        1.00      -30.41     52.55 o 
  12  14  11       61.04      116.29     53.49 o 
 -15  15  11       87.38       74.02     59.11 o 
 -13  15  11       48.15      100.26     55.22 o 
 -11  15  11        1.62       65.72     53.82 o 
  -9  15  11      160.43       76.89     60.40 o 
  -7  15  11        1.08       31.41     40.26 o 
  -5  15  11       15.33       13.95     40.14 o 
  -3  15  11      240.79      175.52     48.12 o 
  -1  15  11      564.10      580.52     54.02 o 
   1  15  11      468.89      470.60     45.35 o 
   3  15  11      151.61      154.76     44.77 o 
   5  15  11      117.68       77.98     44.12 o 
   7  15  11       37.95      -15.81     45.51 o 
   9  15  11       60.67       22.57     71.55 o 
  11  15  11       18.23      -21.58     52.51 o 
 -14  16  11        0.11        7.41     58.49 o 
 -12  16  11        0.62      -37.75     56.12 o 
 -10  16  11        9.85       48.43     52.46 o 
  -8  16  11        3.50       15.05     43.74 o 
  -6  16  11       15.61      135.94     44.66 o 
  -4  16  11       44.93       64.03     41.78 o 
  -2  16  11      257.49      325.16     51.26 o 
   0  16  11       90.91      131.60     47.68 o 
   2  16  11       24.61       94.77     45.52 o 
   4  16  11       11.33      -34.31     44.96 o 
   6  16  11       15.04      -46.83     46.83 o 
   8  16  11       33.10       73.31     51.87 o 
  10  16  11        5.45       28.70     54.39 o 
 -13  17  11        4.50       95.23    113.85 o 
 -11  17  11        0.53      -26.61     67.65 o 
  -9  17  11       33.70       50.30     55.29 o 
  -7  17  11      240.21      186.24     45.88 o 
  -5  17  11       47.92       16.24     44.65 o 
  -3  17  11       22.81      -38.77     43.30 o 
  -1  17  11        8.89       21.35     57.40 o 
   1  17  11       33.78       21.46     53.68 o 
   3  17  11       28.59       43.26     48.59 o 
   5  17  11       99.30       17.27     50.79 o 
   7  17  11       43.01      110.39     52.20 o 
 -10  18  11        1.22       91.80     60.61 o 
  -8  18  11       44.72      103.60     59.94 o 
  -6  18  11       58.09       73.96     49.82 o 
  -4  18  11       63.98       78.17     46.93 o 
  -2  18  11       11.20       36.79     47.96 o 
   0  18  11      137.54      224.71     50.76 o 
   2  18  11       54.85      173.22     58.88 o 
   4  18  11       20.60        0.59     51.78 o 
   6  18  11       40.13       56.44     54.40 o 
  -7  19  11       48.48       37.38     70.76 o 
  -5  19  11       70.40      -14.47     50.57 o 
  -3  19  11       93.69       60.19     55.58 o 
  -1  19  11      139.40      192.70     52.60 o 
   1  19  11      112.17       41.61     64.70 o 
   3  19  11       14.51      -35.34     63.50 o 
 -24   0  12       43.40      205.53    119.52 o 
 -22   0  12       18.71       82.67    108.00 o 
 -20   0  12      194.85      188.05    100.51 o 
 -18   0  12       81.94      -84.30     84.30 o 
 -16   0  12       79.86      219.21     81.15 o 
 -14   0  12      308.50      235.62     77.32 o 
 -12   0  12        5.35       -6.25     63.74 o 
 -10   0  12       40.36      112.97     41.37 o 
  -8   0  12      128.05      120.40     26.58 o 
  -6   0  12     3587.69     3490.68     86.71 o 
  -4   0  12    15353.25    15194.97    317.73 o 
  -2   0  12       61.36       21.37     28.95 o 
   0   0  12     3169.01     3382.74    103.49 o 
   2   0  12     4011.50     4036.30    120.30 o 
   4   0  12     5847.28     5392.13    185.64 o 
   6   0  12      382.47      436.04     71.30 o 
   8   0  12      920.34      819.52     82.65 o 
  10   0  12      122.18      122.81     51.67 o 
  12   0  12      290.82      314.40     85.76 o 
  14   0  12      457.33      411.43     99.73 o 
  16   0  12       99.69      129.80     95.45 o 
  18   0  12       46.48      110.60     97.86 o 
 -23   1  12        4.90      -33.46     77.57 o 
 -21   1  12       14.87      109.11     73.30 o 
 -19   1  12       69.79       31.45     60.45 o 
 -17   1  12       83.62      148.67     91.97 o 
 -15   1  12      412.86      408.33     56.57 o 
 -13   1  12     1799.48     1795.13     89.30 o 
 -11   1  12        7.19       54.46     33.46 o 
  -9   1  12       17.05       40.78     26.16 o 
  -7   1  12      921.63      949.42     28.21 o 
  -5   1  12      424.09      467.46     21.93 o 
  -3   1  12    18863.95    18220.87    292.58 o 
  -1   1  12       93.84       65.98     21.65 o 
   1   1  12      711.06      742.34     32.42 o 
   3   1  12      175.42      231.83     25.47 o 
   5   1  12      121.44      184.27     27.76 o 
   7   1  12     1195.79     1267.26     69.15 o 
   9   1  12     1109.56     1215.77     48.33 o 
  11   1  12        5.51       -6.37     36.34 o 
  13   1  12       10.37      -41.92     45.57 o 
  15   1  12      249.63      318.46     66.49 o 
  17   1  12       34.88       46.20     68.22 o 
 -22   2  12      144.53       87.95     72.75 o 
 -20   2  12       72.54      -47.33     66.32 o 
 -18   2  12        7.78       39.69     58.66 o 
 -16   2  12       39.44       62.08     57.38 o 
 -14   2  12       19.03       57.45     47.92 o 
 -12   2  12        0.94       -9.81     26.28 o 
 -10   2  12      618.51      654.78     43.24 o 
  -8   2  12     2488.06     2597.50     61.49 o 
  -6   2  12     1332.80     1386.90     36.42 o 
  -4   2  12      102.96      133.86     19.10 o 
  -2   2  12      430.46      384.96     25.31 o 
   0   2  12      663.81      635.03     29.48 o 
   2   2  12     2000.62     1994.87     52.51 o 
   4   2  12     2122.13     2019.97     65.09 o 
   6   2  12      218.82      230.49     30.39 o 
   8   2  12       32.14       17.10     30.68 o 
  10   2  12       32.87      -39.99     39.99 o 
  12   2  12      184.23      135.84     47.58 o 
  14   2  12       51.21      105.62     50.06 o 
  16   2  12        8.48      -10.84     52.33 o 
  18   2  12        0.09        7.00    126.74 o 
 -23   3  12      137.82      194.95     82.85 o 
 -21   3  12        6.60       24.95     69.58 o 
 -19   3  12       96.50      113.37     65.26 o 
 -17   3  12      602.27      590.08     69.42 o 
 -15   3  12      324.53      260.07     55.59 o 
 -13   3  12       13.10       17.68     34.08 o 
 -11   3  12     1599.80     1714.71     87.84 o 
  -9   3  12        4.05      -10.19     32.76 o 
  -7   3  12      699.08      821.15     29.59 o 
  -5   3  12      368.63      447.57     22.92 o 
  -3   3  12     4123.04     4178.49     76.29 o 
  -1   3  12     2052.98     1959.17     44.56 o 
   1   3  12        5.92       -4.30     21.06 o 
   3   3  12      269.01      269.93     34.09 o 
   5   3  12      312.65      350.00     30.43 o 
   7   3  12     1180.88     1171.56     55.36 o 
   9   3  12       76.23      -38.48     38.48 o 
  11   3  12      223.37      285.80     70.44 o 
  13   3  12      224.26      182.19     50.38 o 
  15   3  12        0.85       -2.81     49.63 o 
  17   3  12        1.70      -46.50     55.23 o 
 -22   4  12        3.23       36.15     77.50 o 
 -20   4  12      152.27      187.52     68.21 o 
 -18   4  12      204.78      114.63     85.21 o 
 -16   4  12       41.06      -30.44     58.18 o 
 -14   4  12      128.07       60.63     37.97 o 
 -12   4  12     1345.78     1345.04     71.41 o 
 -10   4  12       22.12       14.53     33.15 o 
  -8   4  12      167.72      112.40     41.57 o 
  -6   4  12     1007.03      999.38     35.06 o 
  -4   4  12      345.23      352.31     23.81 o 
  -2   4  12       41.38       39.71     17.21 o 
   0   4  12     1050.22     1150.04     39.35 o 
   2   4  12      726.97      621.45     35.86 o 
   4   4  12      252.46      248.79     34.88 o 
   6   4  12      713.50      725.01     47.83 o 
   8   4  12        7.88       26.64     38.76 o 
  10   4  12      738.57      576.21     50.30 o 
  12   4  12      963.57      851.63     60.07 o 
  14   4  12      142.23      170.32     52.51 o 
  16   4  12        8.71        5.30     53.46 o 
  18   4  12       47.04       70.93     59.81 o 
 -23   5  12       57.37      133.26     83.58 o 
 -21   5  12       34.49      -58.57     69.54 o 
 -19   5  12      431.55      392.74     71.99 o 
 -17   5  12       22.66       22.47     62.17 o 
 -15   5  12      943.52      930.64     86.46 o 
 -13   5  12       15.28      -17.49     32.28 o 
 -11   5  12     1478.83     1596.28     53.99 o 
  -9   5  12       86.73      110.97     35.12 o 
  -7   5  12     1987.46     2057.75     69.81 o 
  -5   5  12     1027.76      995.01     40.02 o 
  -3   5  12      723.69      625.17     29.37 o 
  -1   5  12      201.00      173.84     22.21 o 
   1   5  12      312.14      417.58     45.89 o 
   3   5  12      832.75      674.36     43.14 o 
   5   5  12      684.05      728.98     47.92 o 
   7   5  12      476.89      525.88     47.56 o 
   9   5  12     1652.45     1820.69    120.88 o 
  11   5  12      197.90      175.02     47.30 o 
  13   5  12      555.43      554.76     58.25 o 
  15   5  12       50.25      107.59     55.70 o 
  17   5  12        1.77       44.84     60.98 o 
 -22   6  12       16.78      113.00     79.93 o 
 -20   6  12       68.41       98.28     71.91 o 
 -18   6  12       29.48        0.34     64.86 o 
 -16   6  12     1689.40     1629.64     79.26 o 
 -14   6  12      126.08      105.99     36.38 o 
 -12   6  12      206.96      175.11     33.44 o 
 -10   6  12       28.04       25.52     37.71 o 
  -8   6  12      112.90       95.22     35.65 o 
  -6   6  12        5.80      -21.94     24.86 o 
  -4   6  12      283.96      317.12     26.13 o 
  -2   6  12      281.47      353.02     56.84 o 
   0   6  12      370.16      447.62     36.46 o 
   2   6  12       19.33       18.51     45.02 o 
   4   6  12      718.20      744.76     65.81 o 
   6   6  12      236.07      251.85     40.38 o 
   8   6  12     1697.75     1769.19     89.88 o 
  10   6  12        3.70       51.38     55.32 o 
  12   6  12      197.45      255.45     86.29 o 
  14   6  12        4.73       67.26     53.20 o 
  16   6  12       63.52       92.67     57.57 o 
 -21   7  12       12.63      -29.35     71.97 o 
 -19   7  12        0.31      -53.73     69.65 o 
 -17   7  12        0.49       79.96     62.32 o 
 -15   7  12      687.18      607.69     45.39 o 
 -13   7  12      666.08      741.02     76.87 o 
 -11   7  12       66.24       32.52     32.42 o 
  -9   7  12      969.39      821.42     50.16 o 
  -7   7  12      183.19      114.34     63.47 o 
  -5   7  12     1417.89     1534.69     55.25 o 
  -3   7  12     5526.23     5674.12    132.90 o 
  -1   7  12     5355.43     5321.81    127.97 o 
   1   7  12     1581.61     1559.52     65.39 o 
   3   7  12     1464.96     1406.03     59.50 o 
   5   7  12       17.37        2.63     36.73 o 
   7   7  12      146.50      171.56     45.13 o 
   9   7  12      964.09     1064.52     62.32 o 
  11   7  12      176.53      195.27     49.92 o 
  13   7  12      163.13      178.80     61.44 o 
  15   7  12        0.19       61.74     55.71 o 
  17   7  12      118.56      201.91     53.03 o 
 -22   8  12        0.51       71.75    126.92 o 
 -20   8  12        4.36        7.06     73.10 o 
 -18   8  12       96.59      187.33     70.79 o 
 -16   8  12      342.93      349.84     52.72 o 
 -14   8  12        0.30       40.28     38.47 o 
 -12   8  12        6.89       13.68     36.27 o 
 -10   8  12      949.73      891.92     45.64 o 
  -8   8  12     1208.98     1252.56     58.60 o 
  -6   8  12      164.61      166.48     64.95 o 
  -4   8  12        9.73      -24.67     38.13 o 
  -2   8  12      833.97      814.99     46.47 o 
   0   8  12     3535.60     3820.93    103.88 o 
   2   8  12     1533.15     1577.64     65.04 o 
   4   8  12     3656.32     3424.00    101.34 o 
   6   8  12     2116.63     2176.58     80.41 o 
   8   8  12      810.35      701.08     56.51 o 
  10   8  12       50.68       -6.48     46.23 o 
  12   8  12       17.25        5.34     51.87 o 
  14   8  12      237.33      372.99     45.25 o 
  16   8  12        0.09      -46.45     51.80 o 
 -21   9  12        0.02       -4.17     76.75 o 
 -19   9  12      171.77      264.70     79.07 o 
 -17   9  12        0.20      -48.15     49.81 o 
 -15   9  12        3.90       10.08     40.38 o 
 -13   9  12       62.09       73.45     39.86 o 
 -11   9  12        6.33       41.29     36.78 o 
  -9   9  12       68.84       51.05     40.17 o 
  -7   9  12      639.75      635.09     90.43 o 
  -5   9  12      711.64      602.07     85.68 o 
  -3   9  12     2196.80     2256.30    159.37 o 
  -1   9  12     3540.92     3692.04    101.01 o 
   1   9  12       95.89      142.94     40.60 o 
   3   9  12        2.90      -36.34     36.34 o 
   5   9  12      172.30      147.82     43.40 o 
   7   9  12     1242.68     1255.29     64.73 o 
   9   9  12      491.54      544.16     56.30 o 
  11   9  12       37.13       26.92     37.80 o 
  13   9  12      127.27      147.14     45.00 o 
  15   9  12       62.90       40.83     44.98 o 
 -20  10  12      123.87      178.16     78.81 o 
 -18  10  12       54.31        8.73     77.99 o 
 -16  10  12       15.70       20.81     43.43 o 
 -14  10  12      216.57      248.66     50.94 o 
 -12  10  12        4.23      -28.62     37.15 o 
 -10  10  12        5.45      -41.47     41.47 o 
  -8  10  12      368.70      545.96     89.07 o 
  -6  10  12      431.04      457.17     80.58 o 
  -4  10  12      551.26      492.74     85.36 o 
  -2  10  12      963.33     1168.84     69.70 o 
   0  10  12        6.98       -8.14     38.35 o 
   2  10  12      303.12      369.20     54.75 o 
   4  10  12      289.39      284.89     45.78 o 
   6  10  12      332.28      389.82     50.30 o 
   8  10  12        6.51      -31.79     33.76 o 
  10  10  12       21.03       31.25     37.64 o 
  12  10  12        0.35        8.43     40.64 o 
  14  10  12       35.98       44.41     44.06 o 
 -19  11  12      128.48      145.47     58.35 o 
 -17  11  12        5.01       -2.02     53.44 o 
 -15  11  12       58.86       68.60     44.48 o 
 -13  11  12       50.53       77.30     68.79 o 
 -11  11  12        7.71      -27.36     46.30 o 
  -9  11  12      168.13      126.53     46.20 o 
  -7  11  12       61.48       89.48     82.34 o 
  -5  11  12      601.78      707.36     94.82 o 
  -3  11  12       23.39      -16.20     69.13 o 
  -1  11  12      755.32      752.92     64.54 o 
   1  11  12     2286.61     2333.46     84.92 o 
   3  11  12      152.38      168.93     94.07 o 
   5  11  12       19.25       62.03     45.18 o 
   7  11  12        0.32      -47.39     47.39 o 
   9  11  12      286.36      346.98     41.74 o 
  11  11  12      223.99      223.82     44.89 o 
  13  11  12       50.93       -1.58     54.46 o 
 -18  12  12        0.77      107.69     68.56 o 
 -16  12  12       59.03      -11.23     96.55 o 
 -14  12  12       56.71       61.85     50.78 o 
 -12  12  12      132.84      156.71     51.13 o 
 -10  12  12        0.73      -45.29     46.79 o 
  -8  12  12      113.17      160.23     57.47 o 
  -6  12  12      388.63      809.95    104.67 o 
  -4  12  12      672.46      664.47     92.60 o 
  -2  12  12      139.29      125.43     53.25 o 
   0  12  12      907.39     1037.00     74.04 o 
   2  12  12       25.19       29.97     53.78 o 
   4  12  12       94.07      136.76     49.40 o 
   6  12  12        4.68       31.74     35.03 o 
   8  12  12       73.28      130.76     39.46 o 
  10  12  12        0.25       17.48     39.30 o 
  12  12  12       30.64       25.78     44.02 o 
  14  12  12       13.00       40.07     67.26 o 
 -17  13  12       32.03       10.94     67.52 o 
 -15  13  12        2.68        5.59     54.31 o 
 -13  13  12       23.13       66.09     51.73 o 
 -11  13  12       43.50       70.52     51.98 o 
  -9  13  12      177.74      227.60     66.58 o 
  -7  13  12      330.74      487.53     65.78 o 
  -5  13  12      408.83      480.50     97.00 o 
  -3  13  12     1037.64     1082.83    115.49 o 
  -1  13  12      138.51       53.41    191.89 o 
   1  13  12      306.69      313.74     64.16 o 
   3  13  12      561.27      573.88     71.14 o 
   5  13  12       51.06       52.69     40.52 o 
   7  13  12     1003.95     1285.89     83.46 o 
   9  13  12       35.47      -41.14     41.14 o 
  11  13  12        2.34       -2.03     42.97 o 
  13  13  12      133.09       84.36     57.91 o 
 -16  14  12       16.12       -9.43     57.51 o 
 -14  14  12       15.43       13.25     55.05 o 
 -12  14  12        0.77      -52.99     52.99 o 
 -10  14  12       31.01       26.66     50.65 o 
  -8  14  12       40.62        2.16     59.05 o 
  -6  14  12       17.16      -10.18     56.46 o 
  -4  14  12      957.19      882.78    111.69 o 
  -2  14  12       44.64        9.22     90.06 o 
   0  14  12      570.53      450.87    127.03 o 
   2  14  12      293.77      201.75    157.57 o 
   4  14  12      136.92      134.56     43.77 o 
   6  14  12        5.62       71.81     45.92 o 
   8  14  12       22.53       23.80     47.22 o 
  10  14  12        2.53       33.30     49.92 o 
  12  14  12       28.40       76.07     53.61 o 
 -15  15  12       31.04       59.69     59.71 o 
 -13  15  12      140.96       96.13     57.25 o 
 -11  15  12        5.60       28.21     54.99 o 
  -9  15  12       34.72       79.51     54.17 o 
  -7  15  12      128.87      101.56     61.47 o 
  -5  15  12      375.01      429.89     68.13 o 
  -3  15  12      428.11      312.55     99.55 o 
  -1  15  12      233.64      257.50     97.71 o 
   1  15  12        7.20       36.76     42.74 o 
   3  15  12       56.27       11.00     51.94 o 
   5  15  12       74.48      216.62     47.27 o 
   7  15  12       11.91       14.51     48.62 o 
   9  15  12       19.62      -50.73     50.73 o 
 -14  16  12       14.42       26.03     69.61 o 
 -12  16  12       54.06       13.21     54.81 o 
 -10  16  12       21.78       43.53     44.05 o 
  -8  16  12       82.52      132.31     62.14 o 
  -6  16  12      124.55       39.10     64.03 o 
  -4  16  12        5.28       27.31     58.41 o 
  -2  16  12      100.84       74.86    138.01 o 
   0  16  12      155.36      110.23     51.57 o 
   2  16  12      372.08      396.93     50.24 o 
   4  16  12      134.95      127.67     48.94 o 
   6  16  12        0.99      -22.22     49.97 o 
   8  16  12        7.89      102.18     50.30 o 
 -11  17  12       31.48       38.23     65.47 o 
  -9  17  12       50.93       13.32     57.74 o 
  -7  17  12        0.90      -11.90     47.20 o 
  -5  17  12      207.97      146.34     47.02 o 
  -3  17  12      295.22      372.83     65.38 o 
  -1  17  12       92.25       43.11     54.56 o 
   1  17  12      145.19      212.16     57.14 o 
   3  17  12        9.57      -45.52     61.59 o 
   5  17  12        4.04      122.91     53.15 o 
   7  17  12        0.77      -27.86     52.44 o 
 -10  18  12        5.88        4.58     61.73 o 
  -8  18  12        8.71       -1.01     46.53 o 
  -6  18  12      180.71      113.53     49.33 o 
  -4  18  12       45.65       40.14     47.93 o 
  -2  18  12        0.65       56.67     63.29 o 
   0  18  12        1.44       19.63     55.62 o 
   2  18  12        3.20        1.25     94.38 o 
   4  18  12        7.12      -48.37     51.31 o 
  -5  19  12        8.47      -39.25     49.81 o 
  -3  19  12       77.14      240.40     54.74 o 
  -1  19  12        4.90       22.91     51.73 o 
   1  19  12        3.63      -60.24     60.24 o 
 -23   1  13       52.65       -4.73     79.49 o 
 -21   1  13       83.39      135.84    158.22 o 
 -19   1  13        1.37      -42.10     65.95 o 
 -17   1  13       26.48      114.38     61.20 o 
 -15   1  13      256.35      275.29     70.88 o 
 -13   1  13       15.22       15.20     54.18 o 
 -11   1  13       12.40       29.84     36.96 o 
  -9   1  13     1116.67     1158.44     36.90 o 
  -7   1  13      444.15      395.90     30.23 o 
  -5   1  13     1010.61     1027.12     30.19 o 
  -3   1  13        9.12       25.99     19.63 o 
  -1   1  13       86.40       77.15     23.06 o 
   1   1  13        9.57        9.03     23.27 o 
   3   1  13      705.94      692.62     34.31 o 
   5   1  13     3434.38     3409.38     81.23 o 
   7   1  13      892.65      820.21     41.63 o 
   9   1  13      115.69      -15.89     33.92 o 
  11   1  13     1100.52     1020.16     81.04 o 
  13   1  13       89.17       22.32     49.74 o 
  15   1  13        2.00       72.81     67.67 o 
  17   1  13        4.53      -68.85     68.85 o 
 -22   2  13      137.67       14.99    156.42 o 
 -20   2  13        0.65        9.01     70.83 o 
 -18   2  13      116.87      161.47     63.17 o 
 -16   2  13      158.77      180.45     58.59 o 
 -14   2  13      207.56      218.30     55.39 o 
 -12   2  13      142.20      180.30     32.15 o 
 -10   2  13      946.07      884.66     48.86 o 
  -8   2  13       64.29       15.05     19.94 o 
  -6   2  13      113.08      103.13     19.81 o 
  -4   2  13      108.45      116.16     20.58 o 
  -2   2  13     2819.13     2717.90     56.23 o 
   0   2  13      533.54      524.57     29.16 o 
   2   2  13      103.85       60.25     25.23 o 
   4   2  13     3634.58     3491.33     79.73 o 
   6   2  13      400.75      341.79     33.67 o 
   8   2  13      280.22      347.44     55.90 o 
  10   2  13      215.60      289.62     63.20 o 
  12   2  13        6.78       31.48     48.74 o 
  14   2  13      481.29      553.79     59.23 o 
  16   2  13       34.51       61.77     68.80 o 
 -23   3  13       11.15      -27.26     80.68 o 
 -21   3  13      178.54      248.62     82.84 o 
 -19   3  13        0.17      -35.68     92.68 o 
 -17   3  13      186.81       96.98     65.09 o 
 -15   3  13      175.84      164.04     55.41 o 
 -13   3  13       11.47       10.51     31.19 o 
 -11   3  13     1230.96     1357.07    108.43 o 
  -9   3  13      414.11      386.73     37.67 o 
  -7   3  13     3124.22     3018.84     62.19 o 
  -5   3  13     1433.45     1470.68     38.84 o 
  -3   3  13      485.67      516.64     25.46 o 
  -1   3  13      173.44      243.36     21.88 o 
   1   3  13      120.96       70.45     30.28 o 
   3   3  13       39.72       16.77     25.31 o 
   5   3  13     3872.34     4069.31    182.76 o 
   7   3  13     1572.69     1620.87     69.50 o 
   9   3  13       17.98       54.32     41.69 o 
  11   3  13      314.45      251.62     62.55 o 
  13   3  13        0.13      -41.88     77.20 o 
  15   3  13      284.37      337.15     58.03 o 
  17   3  13        0.42       -5.86     68.81 o 
 -22   4  13       94.03       91.74     78.80 o 
 -20   4  13       35.70      -53.48     68.72 o 
 -18   4  13       23.44       -0.68     58.93 o 
 -16   4  13      315.78      295.61     61.41 o 
 -14   4  13        6.42      -36.35     36.89 o 
 -12   4  13       28.92       42.00     32.15 o 
 -10   4  13      527.21      579.70     45.10 o 
  -8   4  13     1743.57     1784.04     65.45 o 
  -6   4  13      928.31     1021.94     37.01 o 
  -4   4  13        6.81      -13.50     23.23 o 
  -2   4  13     1394.67     1457.70     58.50 o 
   0   4  13     3749.50     3673.28     84.10 o 
   2   4  13     5992.76     6069.15    143.65 o 
   4   4  13     2708.16     2758.87     84.45 o 
   6   4  13      976.79      832.15     50.76 o 
   8   4  13       74.33      -37.61     39.97 o 
  10   4  13      353.47      268.91     49.25 o 
  12   4  13       40.64       90.22     50.56 o 
  14   4  13       82.61       31.44     62.59 o 
  16   4  13        5.45        6.57     55.76 o 
 -23   5  13        5.17       64.60    120.29 o 
 -21   5  13       80.77       56.71     74.33 o 
 -19   5  13        7.83      -42.92     66.10 o 
 -17   5  13      141.24      172.63     65.22 o 
 -15   5  13       51.89       61.45    111.72 o 
 -13   5  13        0.80      -17.58     33.08 o 
 -11   5  13        0.91      -33.12     37.76 o 
  -9   5  13      362.61      455.15     53.69 o 
  -7   5  13     3146.97     3058.64    111.03 o 
  -5   5  13     1596.57     1643.47     73.51 o 
  -3   5  13      546.26      700.13     49.00 o 
  -1   5  13     4705.17     4660.75    114.28 o 
   1   5  13     1162.18      966.37     48.37 o 
   3   5  13       10.04       25.59     35.76 o 
   5   5  13        9.09        1.31     37.22 o 
   7   5  13       53.58        9.13     41.51 o 
   9   5  13      511.02      492.18     66.46 o 
  11   5  13        9.00      -29.78     47.74 o 
  13   5  13       36.76      -24.65     49.73 o 
  15   5  13        5.32      -31.15     59.98 o 
  17   5  13       53.91       79.44     71.17 o 
 -22   6  13        3.47      -73.42     73.42 o 
 -20   6  13       49.59       87.49     73.21 o 
 -18   6  13      152.45      206.70     67.57 o 
 -16   6  13      490.48      592.08     72.59 o 
 -14   6  13      368.65      252.90     42.08 o 
 -12   6  13      132.98      108.29     45.51 o 
 -10   6  13       36.24       76.71     41.37 o 
  -8   6  13     1788.03     2038.54    101.70 o 
  -6   6  13     2000.72     2385.83     91.36 o 
  -4   6  13      417.49      427.23     33.60 o 
  -2   6  13     3293.44     3026.84     88.11 o 
   0   6  13       10.11      -20.54     31.42 o 
   2   6  13     1099.46     1040.03     52.34 o 
   4   6  13      236.84      186.17     38.98 o 
   6   6  13        6.74       -0.77     41.74 o 
   8   6  13      584.70      562.91     52.73 o 
  10   6  13      107.77      169.87     49.92 o 
  12   6  13       14.73       39.97     73.97 o 
  14   6  13       34.62       55.90     55.06 o 
  16   6  13        0.48       60.42     58.36 o 
 -21   7  13       34.97      108.45     89.20 o 
 -19   7  13       54.50      -68.66     71.34 o 
 -17   7  13        8.98       77.58    102.54 o 
 -15   7  13      458.05      522.35     44.85 o 
 -13   7  13        1.37       -4.80     35.59 o 
 -11   7  13        3.15       57.27     35.66 o 
  -9   7  13      189.93      156.00     41.51 o 
  -7   7  13       12.19       -4.40     41.26 o 
  -5   7  13     1207.96     1556.02    132.53 o 
  -3   7  13      316.75      439.83     40.97 o 
  -1   7  13     1223.95     1132.36     53.36 o 
   1   7  13      495.92      472.00     42.54 o 
   3   7  13      645.19      562.32     77.98 o 
   5   7  13        1.59      -29.11     39.65 o 
   7   7  13       72.38      113.56     57.10 o 
   9   7  13      134.52      145.59     49.92 o 
  11   7  13       63.86       42.00     50.08 o 
  13   7  13      135.17      141.67     54.46 o 
  15   7  13        0.07      -54.56     56.65 o 
 -20   8  13        3.09      -82.13     84.04 o 
 -18   8  13        0.34       26.70    101.25 o 
 -16   8  13      153.50       98.19     48.50 o 
 -14   8  13      177.09      157.07     41.12 o 
 -12   8  13       31.47       39.26     35.85 o 
 -10   8  13        0.09      -11.16     41.90 o 
  -8   8  13      381.45      496.19     43.63 o 
  -6   8  13       68.05      219.29     76.64 o 
  -4   8  13      182.10      116.88     63.98 o 
  -2   8  13       59.30       53.55     36.14 o 
   0   8  13     1007.16     1016.78     53.68 o 
   2   8  13      623.12      652.68     49.81 o 
   4   8  13      332.69      364.42     48.22 o 
   6   8  13       66.32      134.09     46.71 o 
   8   8  13      393.62      476.17     63.94 o 
  10   8  13       12.29      -31.31     50.61 o 
  12   8  13        0.55      -33.11     56.10 o 
  14   8  13       92.21       71.34     57.81 o 
  16   8  13        0.27       83.27     47.32 o 
 -21   9  13        4.55      -78.25     78.25 o 
 -19   9  13       11.99      -48.97     73.17 o 
 -17   9  13       41.86      -30.80     51.60 o 
 -15   9  13      108.54       55.08     44.15 o 
 -13   9  13        0.92      -11.91     40.67 o 
 -11   9  13       59.37       75.98     38.68 o 
  -9   9  13      251.79      233.99     62.14 o 
  -7   9  13     2567.58     2786.50    164.61 o 
  -5   9  13     1119.43      856.92     96.03 o 
  -3   9  13      240.67      307.76     51.74 o 
  -1   9  13        6.24       35.60     42.24 o 
   1   9  13       16.85      -10.20     40.44 o 
   3   9  13       12.78       -8.13     40.03 o 
   5   9  13       54.79       48.42     45.48 o 
   7   9  13       61.40       42.16     46.50 o 
   9   9  13      161.18      157.48     52.55 o 
  11   9  13       49.09      -17.49     52.96 o 
  13   9  13       22.52       60.40     43.53 o 
  15   9  13       37.10       87.41     75.73 o 
 -20  10  13       63.46      121.42     82.00 o 
 -18  10  13        1.76       -1.41     55.40 o 
 -16  10  13       79.96       61.97     44.38 o 
 -14  10  13      166.62       80.09     43.70 o 
 -12  10  13      518.87      467.87     53.69 o 
 -10  10  13       24.88      -28.22     44.57 o 
  -8  10  13      431.16      321.66     88.66 o 
  -6  10  13        5.81       89.87     80.42 o 
  -4  10  13      770.19      630.90     91.52 o 
  -2  10  13       81.52       63.87     51.31 o 
   0  10  13      384.88      426.75     86.07 o 
   2  10  13      483.87      472.29     49.42 o 
   4  10  13        1.48       24.12     45.09 o 
   6  10  13        1.08       19.77     46.41 o 
   8  10  13       39.66      -38.73     49.03 o 
  10  10  13       91.16       99.76     39.51 o 
  12  10  13       11.53       43.33     43.20 o 
  14  10  13       23.38       12.69     48.76 o 
 -19  11  13       15.37      -50.37     79.10 o 
 -17  11  13       33.76      -61.61     64.60 o 
 -15  11  13       58.97       33.33     52.76 o 
 -13  11  13        0.91       14.30     49.71 o 
 -11  11  13      166.67      187.53     49.29 o 
  -9  11  13        1.74      -46.51     46.51 o 
  -7  11  13      363.82      153.20     85.80 o 
  -5  11  13     1862.65     1716.42    130.45 o 
  -3  11  13       12.08      -25.77     79.01 o 
  -1  11  13        6.50       29.75     51.39 o 
   1  11  13      179.21      215.13     50.06 o 
   3  11  13      262.90      286.30     57.85 o 
   5  11  13      234.94      357.58     52.84 o 
   7  11  13        3.86      104.49     51.88 o 
   9  11  13       90.26      114.80     41.44 o 
  11  11  13       13.16      -42.17     42.17 o 
  13  11  13       46.39      146.46     46.84 o 
 -18  12  13        8.01        0.40     94.37 o 
 -16  12  13       14.60       -2.12     86.15 o 
 -14  12  13        7.44       -9.07     50.82 o 
 -12  12  13      143.06      140.25     52.74 o 
 -10  12  13       65.04       46.73     50.58 o 
  -8  12  13      112.65       39.97     88.08 o 
  -6  12  13       12.00      -77.29     77.29 o 
  -4  12  13       85.48       38.98     84.77 o 
  -2  12  13      307.63      449.58     88.74 o 
   0  12  13      416.27      493.70     66.08 o 
   2  12  13     1291.92     1380.35     85.19 o 
   4  12  13      135.40       68.92     79.19 o 
   6  12  13      172.47      170.09     50.31 o 
   8  12  13      202.50      201.57     47.83 o 
  10  12  13       18.60        3.23     40.34 o 
  12  12  13       25.47       13.45     43.74 o 
 -17  13  13       16.60       33.25     85.38 o 
 -15  13  13        1.13       79.21     57.01 o 
 -13  13  13        1.26      -12.23     53.34 o 
 -11  13  13       30.06      -23.31     60.16 o 
  -9  13  13      126.94      116.37     53.35 o 
  -7  13  13        5.34       71.26     92.59 o 
  -5  13  13      900.11      807.10    104.33 o 
  -3  13  13      771.49      796.50    107.45 o 
  -1  13  13      168.07       86.45     62.55 o 
   1  13  13      149.95       91.35     62.75 o 
   3  13  13        1.83      -54.15     62.29 o 
   5  13  13      173.83       54.81     52.13 o 
   7  13  13       30.78       41.98     40.61 o 
   9  13  13       19.10       30.45     45.43 o 
  11  13  13       42.12       -8.72     70.94 o 
 -16  14  13        5.79       20.85     59.76 o 
 -14  14  13        5.36       41.56     57.15 o 
 -12  14  13       25.44       47.09     55.09 o 
 -10  14  13      203.45      248.98     57.13 o 
  -8  14  13      111.60      148.38     63.47 o 
  -6  14  13      310.76      299.38     94.19 o 
  -4  14  13      294.43      470.86    103.41 o 
  -2  14  13        9.12      203.69     97.48 o 
   0  14  13       55.97       56.07     64.65 o 
   2  14  13       15.23        3.79     64.38 o 
   4  14  13      357.51      353.98     74.83 o 
   6  14  13        2.05        2.85     45.00 o 
   8  14  13        7.40      -18.09     70.18 o 
  10  14  13       17.93      -16.76     44.94 o 
 -15  15  13       11.53      111.78     61.00 o 
 -13  15  13        1.10       23.77     55.65 o 
 -11  15  13       68.92      207.21     59.13 o 
  -9  15  13        9.29       25.27     55.84 o 
  -7  15  13        8.83      -48.56     81.62 o 
  -5  15  13       20.50      -74.65     85.61 o 
  -3  15  13      386.89      518.18    109.56 o 
  -1  15  13      231.89      152.98    101.49 o 
   1  15  13      114.29      104.11     71.99 o 
   3  15  13       57.14      164.37     71.85 o 
   5  15  13        0.01       25.43     48.50 o 
   7  15  13       27.24       -0.78     55.18 o 
   9  15  13        3.31        4.93     54.58 o 
 -12  16  13       64.63      106.28     57.53 o 
 -10  16  13        0.15       24.11     58.08 o 
  -8  16  13       37.13       56.52     62.06 o 
  -6  16  13        3.24       42.80     65.20 o 
  -4  16  13       52.18       11.98    100.88 o 
  -2  16  13       78.33      136.55    102.58 o 
   0  16  13       31.34      -94.23    100.29 o 
   2  16  13        9.47       14.38     76.40 o 
   4  16  13       87.20       55.34     49.32 o 
   6  16  13       52.24       94.18     50.20 o 
   8  16  13        5.12       -9.44     52.15 o 
 -11  17  13        2.18      -58.70     61.66 o 
  -9  17  13       12.65       32.59     57.32 o 
  -7  17  13       19.52       23.23     63.90 o 
  -5  17  13       61.94       46.86     69.19 o 
  -3  17  13       29.48       61.42     70.59 o 
  -1  17  13       68.04        4.71     55.65 o 
   1  17  13      117.20      156.54     58.04 o 
   3  17  13       12.69      -40.50     50.67 o 
   5  17  13       71.84       26.31     84.80 o 
  -8  18  13       29.43       32.13     47.39 o 
  -6  18  13        0.43       35.15     50.73 o 
  -4  18  13       19.78       43.91     49.34 o 
  -2  18  13       67.55       65.13     51.24 o 
   0  18  13       15.32       37.04     69.86 o 
   2  18  13        2.70      -12.46     57.72 o 
 -22   0  14       24.81     -106.56    106.56 o 
 -20   0  14        5.88      -12.78     98.77 o 
 -18   0  14      209.91       81.89     91.20 o 
 -16   0  14       76.08      141.06     78.34 o 
 -14   0  14      643.17      528.39     89.24 o 
 -12   0  14      827.54      725.69     86.79 o 
 -10   0  14      493.82      479.24     53.36 o 
  -8   0  14     1494.24     1691.85     58.42 o 
  -6   0  14     1146.06     1005.44     44.37 o 
  -4   0  14     1087.49     1039.88     44.55 o 
  -2   0  14       21.39       85.55     34.85 o 
   0   0  14    10106.63     9606.26    254.94 o 
   2   0  14     3555.43     3462.62    111.76 o 
   4   0  14      511.12      465.69     50.00 o 
   6   0  14     1329.01     1067.88     78.34 o 
   8   0  14      783.89      696.62     62.50 o 
  10   0  14        1.04      -11.77     81.48 o 
  12   0  14       76.24      166.09     91.06 o 
  14   0  14        9.54       -6.63     92.91 o 
  16   0  14       45.68       99.26    101.76 o 
 -23   1  14       21.16       28.29     77.54 o 
 -21   1  14      272.82      252.73     80.86 o 
 -19   1  14       76.86       -5.62     63.33 o 
 -17   1  14       38.93       32.89     99.28 o 
 -15   1  14        1.73       13.55     53.37 o 
 -13   1  14      554.80      509.75     60.09 o 
 -11   1  14      298.03      338.12     43.05 o 
  -9   1  14      153.76      128.47     25.07 o 
  -7   1  14     1510.80     1374.21     37.07 o 
  -5   1  14      176.49      249.37     22.20 o 
  -3   1  14      115.10      135.23     22.31 o 
  -1   1  14     7293.40     7052.14    136.54 o 
   1   1  14       64.14       53.54     25.65 o 
   3   1  14     1159.18     1216.21     44.87 o 
   5   1  14      386.54      342.14     34.50 o 
   7   1  14      176.20      227.86     35.31 o 
   9   1  14      341.73      383.62     59.68 o 
  11   1  14       18.90       21.82     44.93 o 
  13   1  14      262.58      179.98     66.56 o 
  15   1  14        6.83      -51.94     62.43 o 
  17   1  14       31.14      117.61     74.06 o 
 -22   2  14        0.50       62.68     89.30 o 
 -20   2  14        2.45       61.46     67.23 o 
 -18   2  14       82.84       35.63     61.97 o 
 -16   2  14      157.30       78.98     56.35 o 
 -14   2  14      148.86      139.10     55.50 o 
 -12   2  14      665.76      601.57     49.40 o 
 -10   2  14      943.74      940.49     51.96 o 
  -8   2  14      755.82      835.60     30.72 o 
  -6   2  14       15.74       18.25     20.07 o 
  -4   2  14      255.67      304.00     24.29 o 
  -2   2  14       98.32      102.87     21.80 o 
   0   2  14     1003.00     1073.17     40.35 o 
   2   2  14      664.29      844.52     59.95 o 
   4   2  14       18.89       43.30     29.70 o 
   6   2  14       20.17      -30.47     37.88 o 
   8   2  14       14.41       60.78     41.70 o 
  10   2  14      473.94      482.32     53.11 o 
  12   2  14      638.27      647.43     62.72 o 
  14   2  14       25.87      150.38     70.24 o 
  16   2  14       11.97      121.63     72.57 o 
 -23   3  14       58.64      -80.28     80.28 o 
 -21   3  14       71.39      -40.75    113.67 o 
 -19   3  14      111.73      145.50     69.68 o 
 -17   3  14        7.75       21.12     59.85 o 
 -15   3  14        4.20       79.72     70.71 o 
 -13   3  14      361.68      339.15     47.23 o 
 -11   3  14       29.74       22.90     40.47 o 
  -9   3  14      116.20       41.49     37.00 o 
  -7   3  14        2.87        3.63     26.14 o 
  -5   3  14      450.42      505.85     27.13 o 
  -3   3  14     1327.77     1455.31     40.44 o 
  -1   3  14       50.98       36.44     21.19 o 
   1   3  14      834.62      822.87     37.20 o 
   3   3  14      452.31      399.24     39.43 o 
   5   3  14       16.58       -9.53     38.13 o 
   7   3  14       85.00      106.41     50.95 o 
   9   3  14       60.86       -2.90     54.95 o 
  11   3  14      104.25       54.18     46.48 o 
  13   3  14       48.47       -4.14     51.40 o 
  15   3  14       10.69      -11.22     69.76 o 
 -22   4  14        0.45      -71.93     71.93 o 
 -20   4  14      203.47      144.93     76.13 o 
 -18   4  14        8.18      -21.83     65.77 o 
 -16   4  14      197.74      180.69     61.23 o 
 -14   4  14      114.85      140.48     63.81 o 
 -12   4  14      126.22      124.81     41.42 o 
 -10   4  14       28.60      -12.32     38.55 o 
  -8   4  14       81.61       20.38     35.33 o 
  -6   4  14     1447.10     1621.02     49.48 o 
  -4   4  14      863.35      835.04     31.34 o 
  -2   4  14      173.04      120.21     22.11 o 
   0   4  14     3899.24     3668.93    148.66 o 
   2   4  14     1010.66      974.16     71.22 o 
   4   4  14      478.54      538.74     57.35 o 
   6   4  14       82.73       68.74     42.25 o 
   8   4  14        6.12       56.18     43.67 o 
  10   4  14        0.33       13.43     47.95 o 
  12   4  14      132.13      142.45     52.08 o 
  14   4  14        0.24       27.28     54.57 o 
  16   4  14        5.29       70.42     61.48 o 
 -21   5  14      194.22      155.04     78.17 o 
 -19   5  14       63.83       29.67     66.35 o 
 -17   5  14       64.20       22.08     64.03 o 
 -15   5  14        3.85       59.24     59.66 o 
 -13   5  14       30.85       10.83     35.15 o 
 -11   5  14       40.06       74.26     42.41 o 
  -9   5  14        3.04        9.49     67.25 o 
  -7   5  14     1883.86     1851.73     69.17 o 
  -5   5  14     1766.98     1609.83     56.21 o 
  -3   5  14      980.47      965.34     54.72 o 
  -1   5  14      514.07      489.57     40.04 o 
   1   5  14        4.81      -21.30     35.43 o 
   3   5  14      818.89     1070.83     55.18 o 
   5   5  14      316.95      340.60     44.85 o 
   7   5  14       30.71      -36.91     41.50 o 
   9   5  14      142.20      158.80     49.46 o 
  11   5  14       22.90      112.08     52.69 o 
  13   5  14        2.42       24.56     56.39 o 
  15   5  14       11.29        1.02     58.56 o 
 -22   6  14        0.74       21.09     92.84 o 
 -20   6  14       11.81      -12.87    115.73 o 
 -18   6  14        6.46       18.68     67.34 o 
 -16   6  14       13.86       20.92     63.06 o 
 -14   6  14       39.11       29.74     39.07 o 
 -12   6  14        8.31       11.93     52.25 o 
 -10   6  14       29.11       10.92     42.13 o 
  -8   6  14     1001.18     1179.29     56.59 o 
  -6   6  14       64.57       81.98     52.09 o 
  -4   6  14       24.26       24.13     31.76 o 
  -2   6  14        9.96      -21.96     32.78 o 
   0   6  14     1992.55     2129.50     74.14 o 
   2   6  14      131.80       64.47     37.69 o 
   4   6  14      158.20      241.90     44.92 o 
   6   6  14      243.19      181.26     46.76 o 
   8   6  14      842.83      786.26    117.58 o 
  10   6  14      151.98      154.75     52.74 o 
  12   6  14       65.49      136.26     54.81 o 
  14   6  14       61.33       65.04     58.83 o 
  16   6  14        5.24      -60.54     60.54 o 
 -21   7  14       19.54      117.64    118.87 o 
 -19   7  14      140.85      128.26     75.36 o 
 -17   7  14      207.47      183.92     69.89 o 
 -15   7  14      175.52      241.32     43.18 o 
 -13   7  14      370.77      392.11     43.20 o 
 -11   7  14      117.64      108.00     54.21 o 
  -9   7  14      161.06      113.67     40.09 o 
  -7   7  14      419.48      389.10     76.47 o 
  -5   7  14     1146.06     1089.42    100.81 o 
  -3   7  14     1014.44     1088.57     52.32 o 
  -1   7  14      252.59      305.36     55.82 o 
   1   7  14       13.14      -22.72     38.87 o 
   3   7  14     1598.57     1686.81     69.54 o 
   5   7  14      530.81      500.06     49.75 o 
   7   7  14       61.27       70.41     48.54 o 
   9   7  14       86.80       75.91     51.76 o 
  11   7  14      380.62      320.56     58.80 o 
  13   7  14        2.18      -14.92     55.27 o 
  15   7  14       35.31       -2.12     60.02 o 
 -20   8  14      263.75      308.15     79.09 o 
 -18   8  14        6.34      -68.16     68.16 o 
 -16   8  14       11.34      -23.01     45.51 o 
 -14   8  14       85.30       83.71     41.50 o 
 -12   8  14       44.85       45.81     37.95 o 
 -10   8  14      277.65      304.52     51.69 o 
  -8   8  14        3.92       -2.88     50.38 o 
  -6   8  14      253.26      288.62     81.97 o 
  -4   8  14      333.99      391.60     49.86 o 
  -2   8  14     2883.90     2664.79     83.11 o 
   0   8  14     3910.10     3866.87    108.68 o 
   2   8  14     2763.01     2912.48     92.95 o 
   4   8  14     1473.01     1357.66     65.57 o 
   6   8  14       12.73       87.11     45.10 o 
   8   8  14       10.73        9.86     47.03 o 
  10   8  14      127.70      266.10    103.24 o 
  12   8  14      253.58      411.71     60.48 o 
  14   8  14        2.11       69.22     58.99 o 
 -19   9  14        2.55       -1.33     74.68 o 
 -17   9  14        2.77      -52.32     52.32 o 
 -15   9  14      110.83       73.51     45.14 o 
 -13   9  14      573.64      645.37     53.40 o 
 -11   9  14      146.75      140.92     55.05 o 
  -9   9  14       65.88       81.77     62.01 o 
  -7   9  14       18.44      -76.95     76.95 o 
  -5   9  14      234.08      355.75     83.76 o 
  -3   9  14      988.58     1011.18    166.63 o 
  -1   9  14       75.07       55.93     41.25 o 
   1   9  14        2.17       -7.71     39.67 o 
   3   9  14      102.91       17.59     44.19 o 
   5   9  14      711.08      928.95     70.80 o 
   7   9  14        8.01        2.95     46.56 o 
   9   9  14       19.50      -27.80     52.58 o 
  11   9  14        8.80       12.26     55.85 o 
  13   9  14       26.47       43.58     44.07 o 
 -20  10  14        0.59        1.57     99.01 o 
 -18  10  14        0.96      -16.86     81.27 o 
 -16  10  14        4.03       48.79     54.04 o 
 -14  10  14        3.01       23.28     50.42 o 
 -12  10  14        2.05      -25.46     47.92 o 
 -10  10  14       35.26       93.35     69.28 o 
  -8  10  14       67.78      170.65     90.23 o 
  -6  10  14       89.45       72.12     83.68 o 
  -4  10  14        2.68       66.62     78.01 o 
  -2  10  14      960.73     1014.91     72.45 o 
   0  10  14      383.04      384.79     65.67 o 
   2  10  14      319.12      304.94     50.19 o 
   4  10  14      701.07      708.39    100.70 o 
   6  10  14      318.22      348.12     79.29 o 
   8  10  14       17.75      -33.61     58.27 o 
  10  10  14        0.81       43.22     56.48 o 
  12  10  14        0.47       66.70     44.09 o 
 -19  11  14       14.65      277.46    123.43 o 
 -17  11  14       13.72     -103.29    108.99 o 
 -15  11  14        0.22       52.54     52.31 o 
 -13  11  14        0.83       43.78     51.93 o 
 -11  11  14       71.62       98.05     50.44 o 
  -9  11  14        5.42      -17.48     69.87 o 
  -7  11  14      198.16      337.14     95.55 o 
  -5  11  14       14.73      140.40     88.10 o 
  -3  11  14      626.10      724.70     97.78 o 
  -1  11  14      828.55      734.45     71.97 o 
   1  11  14      326.12      292.70     51.70 o 
   3  11  14       39.08       -5.11     46.91 o 
   5  11  14        9.67       50.28     50.93 o 
   7  11  14      178.74      245.46     71.55 o 
   9  11  14       84.56      112.80     57.45 o 
  11  11  14        0.95       82.64     44.44 o 
  13  11  14        0.64      -12.92     65.41 o 
 -18  12  14       22.77      -73.07     73.07 o 
 -16  12  14       17.94       65.81     56.24 o 
 -14  12  14       52.59       60.48     55.37 o 
 -12  12  14       93.64       84.79     54.73 o 
 -10  12  14       55.32      -29.31     49.26 o 
  -8  12  14      312.80      292.60     98.48 o 
  -6  12  14      234.65       87.49     93.20 o 
  -4  12  14       43.21       54.08     90.40 o 
  -2  12  14      467.44      518.89    100.13 o 
   0  12  14      124.47      107.33     58.94 o 
   2  12  14       80.93      115.49     52.36 o 
   4  12  14       89.05      109.82     53.32 o 
   6  12  14      296.83      363.91     66.20 o 
   8  12  14        1.64      -54.57     54.57 o 
  10  12  14        8.67      -44.55     44.55 o 
  12  12  14      176.37      257.37     49.04 o 
 -17  13  14        3.89      -55.08     59.63 o 
 -15  13  14       73.89      120.36     58.41 o 
 -13  13  14       90.37      200.65     57.61 o 
 -11  13  14        1.85       98.70     53.44 o 
  -9  13  14      261.05      266.65     79.81 o 
  -7  13  14       51.35       -9.14     95.66 o 
  -5  13  14      117.45       28.82     85.99 o 
  -3  13  14        5.68       29.22     92.35 o 
  -1  13  14      197.67       58.65     95.21 o 
   1  13  14      252.21      172.65     67.06 o 
   3  13  14      185.34      214.27     69.51 o 
   5  13  14       81.14       91.65     56.81 o 
   7  13  14       29.37      -11.10     56.55 o 
   9  13  14        8.73       18.30     43.09 o 
  11  13  14        7.39       18.29     46.24 o 
 -16  14  14       59.91      134.58     74.72 o 
 -14  14  14        1.78      -10.61     58.33 o 
 -12  14  14       18.16        1.01     55.50 o 
 -10  14  14       11.44      102.34     61.84 o 
  -8  14  14        5.80       72.84     64.76 o 
  -6  14  14       18.79       68.92     98.87 o 
  -4  14  14       62.70        3.46     88.01 o 
  -2  14  14      553.88      564.68    105.22 o 
   0  14  14       78.50       54.01     97.86 o 
   2  14  14        4.99      -15.93     69.76 o 
   4  14  14       74.72      -62.27     69.75 o 
   6  14  14       17.89       47.93     71.29 o 
   8  14  14       81.66       42.73     44.10 o 
 -13  15  14        3.06       73.34     59.78 o 
 -11  15  14       38.70       92.64     59.61 o 
  -9  15  14       32.31      106.11     54.69 o 
  -7  15  14      214.52      156.38     68.45 o 
  -5  15  14       12.28      109.89    102.41 o 
  -3  15  14        6.83       51.21    101.45 o 
  -1  15  14       44.70      109.98    103.61 o 
   1  15  14       24.41      -75.26     99.92 o 
   3  15  14       52.52      122.84     76.37 o 
   5  15  14       27.62      204.94     78.07 o 
   7  15  14       31.75       21.71     54.08 o 
 -12  16  14       20.69      -55.11     61.34 o 
 -10  16  14       98.13       59.76     60.17 o 
  -8  16  14      121.15       85.69    114.65 o 
  -6  16  14        0.19       33.48     69.01 o 
  -4  16  14       21.05        1.38    102.99 o 
  -2  16  14       37.47      -51.65    102.11 o 
   0  16  14      259.12      210.20    113.29 o 
   2  16  14      120.49      173.01    110.84 o 
   4  16  14       87.89       87.46     79.19 o 
   6  16  14       52.36       75.17     50.28 o 
  -9  17  14       49.78       49.31     63.10 o 
  -7  17  14       82.26       75.33     70.86 o 
  -5  17  14       33.66       49.76     77.33 o 
  -3  17  14       55.48      -82.57    105.02 o 
  -1  17  14      235.52      315.14    117.79 o 
   1  17  14       47.27      -41.13    109.72 o 
   3  17  14        1.28      -18.47     58.95 o 
  -6  18  14       30.65      100.61     72.81 o 
  -4  18  14       17.71       15.09     71.96 o 
  -2  18  14        0.27     -106.84    106.84 o 
   0  18  14        6.89      -80.91    109.29 o 
 -21   1  15       16.91       60.41     93.27 o 
 -19   1  15       92.54      148.53     66.87 o 
 -17   1  15      100.02      236.91     64.62 o 
 -15   1  15        4.95       26.89     55.08 o 
 -13   1  15       63.36       57.18     51.18 o 
 -11   1  15     1032.09      975.49     55.20 o 
  -9   1  15        5.03       -1.63     26.50 o 
  -7   1  15       43.60       49.27     22.32 o 
  -5   1  15      389.02      341.73     24.83 o 
  -3   1  15     1599.55     1451.02     42.35 o 
  -1   1  15       53.69       35.96     28.26 o 
   1   1  15       50.25       45.73     28.78 o 
   3   1  15       75.34       56.29     30.11 o 
   5   1  15        4.08        9.16     31.90 o 
   7   1  15        3.65      -39.92     39.92 o 
   9   1  15      168.18      140.31     49.10 o 
  11   1  15        3.90       87.11     66.33 o 
  13   1  15       64.86       99.77     89.38 o 
  15   1  15        3.83       44.78    105.59 o 
 -22   2  15       14.05     -144.41    144.41 o 
 -20   2  15        5.72       59.47     70.81 o 
 -18   2  15       86.79      151.57     65.42 o 
 -16   2  15       53.27       82.09     58.10 o 
 -14   2  15      156.04      216.51     56.66 o 
 -12   2  15      105.22       75.40     43.43 o 
 -10   2  15      695.30      652.30     50.72 o 
  -8   2  15      106.21      106.90     22.88 o 
  -6   2  15     1665.46     1694.41     42.46 o 
  -4   2  15     3035.89     3003.58     82.90 o 
  -2   2  15      831.43      990.93     35.23 o 
   0   2  15       11.03       -1.99     27.20 o 
   2   2  15      314.22      351.32     33.15 o 
   4   2  15      173.11      148.66     40.26 o 
   6   2  15      231.37      290.07     45.70 o 
   8   2  15       39.24       77.39     45.44 o 
  10   2  15      281.19      292.32     51.87 o 
  12   2  15       57.73      -54.03     66.77 o 
  14   2  15      101.61      163.96     95.88 o 
  16   2  15       50.85       76.34    130.38 o 
 -21   3  15        0.27      -18.42     74.62 o 
 -19   3  15      105.26      148.85    101.59 o 
 -17   3  15       33.31      -32.38     63.75 o 
 -15   3  15      816.67      771.73    105.08 o 
 -13   3  15      735.95      831.83     55.77 o 
 -11   3  15      916.78      925.17     55.28 o 
  -9   3  15       68.54       12.24     36.42 o 
  -7   3  15      456.63      533.97     27.50 o 
  -5   3  15     1005.47     1137.67     37.09 o 
  -3   3  15     2392.90     2575.50     83.02 o 
  -1   3  15      223.92      223.26     25.42 o 
   1   3  15       12.94       31.28     34.89 o 
   3   3  15      548.56      620.95     47.63 o 
   5   3  15      512.07      465.22     46.69 o 
   7   3  15      281.80      233.36     45.00 o 
   9   3  15      463.58      327.63     52.78 o 
  11   3  15       16.34      -33.69     50.75 o 
  13   3  15      134.13      180.49     57.52 o 
  15   3  15       43.27       64.57     71.42 o 
 -22   4  15        1.51      -61.12     77.91 o 
 -20   4  15        3.55      -44.00     70.92 o 
 -18   4  15       23.87       39.16     65.56 o 
 -16   4  15       10.59       -9.98     61.14 o 
 -14   4  15       13.78       47.96     46.46 o 
 -12   4  15      590.44      556.14     51.34 o 
 -10   4  15       95.07      133.59     41.32 o 
  -8   4  15       46.29       10.28     35.96 o 
  -6   4  15      215.26      248.53     29.41 o 
  -4   4  15        9.76       14.49     23.05 o 
  -2   4  15     1470.07     1486.46     48.54 o 
   0   4  15      202.41      214.80     38.49 o 
   2   4  15      483.89      482.16     44.87 o 
   4   4  15      994.64      789.71     52.03 o 
   6   4  15        6.38      -24.29     42.91 o 
   8   4  15      861.63      851.78     61.10 o 
  10   4  15       89.97      110.27     50.77 o 
  12   4  15       15.53      -11.94     53.40 o 
  14   4  15       11.99       21.34     56.90 o 
 -21   5  15        2.33      100.30     77.92 o 
 -19   5  15       66.28       54.67     94.04 o 
 -17   5  15       11.63      -43.18     63.25 o 
 -15   5  15      106.52      171.79     59.52 o 
 -13   5  15       24.53        9.16     37.84 o 
 -11   5  15       33.65        1.33     41.90 o 
  -9   5  15      159.53      207.56     42.93 o 
  -7   5  15      236.77      260.58     40.90 o 
  -5   5  15       75.84       93.37     27.40 o 
  -3   5  15      970.15      924.56     48.38 o 
  -1   5  15      733.85      738.69     46.63 o 
   1   5  15       94.62      125.97     39.00 o 
   3   5  15        3.89       18.65     39.19 o 
   5   5  15      295.92      384.03     52.35 o 
   7   5  15      190.99      215.43     48.91 o 
   9   5  15      319.11      318.25     51.61 o 
  11   5  15       11.84      -15.14     51.92 o 
  13   5  15       87.36      -13.76     55.12 o 
  15   5  15        2.03      -48.06     58.62 o 
 -20   6  15       56.68       91.02     80.29 o 
 -18   6  15        0.77       24.47     66.65 o 
 -16   6  15       62.01       19.09     84.84 o 
 -14   6  15        3.81       42.57     39.24 o 
 -12   6  15      121.24      164.09     63.64 o 
 -10   6  15      563.58      624.58     49.39 o 
  -8   6  15       33.74      113.40     68.41 o 
  -6   6  15       78.83       39.26     42.85 o 
  -4   6  15       85.40       88.48     34.80 o 
  -2   6  15      280.33      289.92     40.72 o 
   0   6  15      648.42      728.67     49.44 o 
   2   6  15       14.09      -28.83     58.00 o 
   4   6  15      200.25      214.81     48.09 o 
   6   6  15      450.62      428.87     85.76 o 
   8   6  15      122.25      204.56     50.98 o 
  10   6  15      186.74      125.31     54.16 o 
  12   6  15       79.78       71.71     56.59 o 
  14   6  15       11.64      -12.92     59.71 o 
 -21   7  15        0.49      -10.54     81.31 o 
 -19   7  15      119.52      127.78     72.55 o 
 -17   7  15       13.73       74.23     80.18 o 
 -15   7  15        0.12      -27.53     42.53 o 
 -13   7  15       29.06       38.31     40.94 o 
 -11   7  15      130.72      212.94     45.44 o 
  -9   7  15       85.50       83.72     53.75 o 
  -7   7  15     1647.05     1688.54    127.91 o 
  -5   7  15     1300.26     1481.88     77.15 o 
  -3   7  15     1394.38     1519.04     61.05 o 
  -1   7  15     1569.49     1610.87     65.56 o 
   1   7  15      178.94      110.24     41.15 o 
   3   7  15      184.84       85.54     43.48 o 
   5   7  15       49.00       13.15     46.84 o 
   7   7  15      466.15      565.08     58.64 o 
   9   7  15        1.34       42.61     54.90 o 
  11   7  15      101.71       69.21     58.71 o 
  13   7  15       70.95       52.47     59.21 o 
 -20   8  15       12.77       21.74    127.31 o 
 -18   8  15        3.24       29.44     73.88 o 
 -16   8  15       68.97      136.48     45.04 o 
 -14   8  15       29.02       11.09     42.80 o 
 -12   8  15        0.01       -4.05     45.84 o 
 -10   8  15       20.94      107.60     64.08 o 
  -8   8  15      121.70      252.07     61.21 o 
  -6   8  15       93.94       58.96     73.18 o 
  -4   8  15       12.57       -9.82     49.16 o 
  -2   8  15      110.83       85.44     41.94 o 
   0   8  15      240.01      293.97     46.31 o 
   2   8  15      215.39      239.61     47.35 o 
   4   8  15       32.83      114.39     46.48 o 
   6   8  15        4.92       26.61     50.34 o 
   8   8  15      275.51      236.54     56.33 o 
  10   8  15       95.97       -6.70     56.27 o 
  12   8  15        7.60      -18.18     57.19 o 
  14   8  15       68.39       79.64     62.77 o 
 -19   9  15        3.65       57.22     74.24 o 
 -17   9  15       14.32      -28.75     71.97 o 
 -15   9  15        2.46       33.60     53.45 o 
 -13   9  15       80.93      124.03     51.59 o 
 -11   9  15       13.47      -45.92     45.92 o 
  -9   9  15      253.91       52.06     65.26 o 
  -7   9  15        4.62       24.56     83.79 o 
  -5   9  15       16.33        5.52     80.70 o 
  -3   9  15      705.77      609.26     53.72 o 
  -1   9  15      183.31      162.43     42.75 o 
   1   9  15      302.35      310.60     82.71 o 
   3   9  15       79.06      140.35     47.50 o 
   5   9  15      202.81      129.70     52.40 o 
   7   9  15       27.64       11.60     53.02 o 
   9   9  15       10.05        1.25     55.30 o 
  11   9  15       14.36      -53.76     58.15 o 
  13   9  15       18.59       38.90     59.04 o 
 -18  10  15        0.24      -25.80    109.11 o 
 -16  10  15      105.77       70.74     56.12 o 
 -14  10  15       30.07       29.62     52.43 o 
 -12  10  15      169.24      368.67     55.08 o 
 -10  10  15        0.71       54.61     67.81 o 
  -8  10  15       68.50      121.85     90.37 o 
  -6  10  15      543.29      582.27     95.80 o 
  -4  10  15      450.36      275.76     90.35 o 
  -2  10  15     1021.08      951.24     96.47 o 
   0  10  15     1023.91      984.27     73.09 o 
   2  10  15       56.10      -22.12     48.45 o 
   4  10  15      184.29      200.42     53.69 o 
   6  10  15        2.45       40.20     49.46 o 
   8  10  15      601.64      640.94     70.47 o 
  10  10  15       35.70      -33.15     59.29 o 
  12  10  15       11.67       -3.86     65.51 o 
 -17  11  15       14.38       64.06     58.97 o 
 -15  11  15        2.15      -11.66     55.13 o 
 -13  11  15        6.28      -52.71     52.71 o 
 -11  11  15       26.09       68.69     53.35 o 
  -9  11  15      109.62      128.88     68.06 o 
  -7  11  15      246.29      276.83     99.01 o 
  -5  11  15       28.56       36.95     89.35 o 
  -3  11  15      453.05      522.91    100.98 o 
  -1  11  15       46.30       51.39     61.10 o 
   1  11  15      135.25      134.78     49.52 o 
   3  11  15      143.79      101.41     53.23 o 
   5  11  15      128.96      122.76     55.71 o 
   7  11  15      359.75      541.08     64.14 o 
   9  11  15        9.50       11.64     57.62 o 
  11  11  15        4.96      -36.87     61.21 o 
 -16  12  15        0.37        9.52     72.13 o 
 -14  12  15       35.91       78.52     55.83 o 
 -12  12  15        1.68      -10.98     54.05 o 
 -10  12  15       61.03      139.50     55.76 o 
  -8  12  15       47.20      120.75     96.96 o 
  -6  12  15       38.07       97.34     96.47 o 
  -4  12  15      270.18      246.02     89.46 o 
  -2  12  15       91.31      101.39     92.61 o 
   0  12  15      882.07     1104.65     97.43 o 
   2  12  15      797.40      732.79     61.66 o 
   4  12  15      239.92      212.37     57.08 o 
   6  12  15       61.81       32.15     56.59 o 
   8  12  15       13.48       15.66     57.35 o 
  10  12  15        0.48        2.31     61.53 o 
 -15  13  15       46.16      -17.18     58.25 o 
 -13  13  15      104.74      141.58     89.49 o 
 -11  13  15        0.02       79.85     69.60 o 
  -9  13  15        0.98      -60.60     60.60 o 
  -7  13  15       49.48      103.97    102.87 o 
  -5  13  15      522.79      588.02    104.77 o 
  -3  13  15      272.62      231.97     94.06 o 
  -1  13  15      199.26       84.46     98.76 o 
   1  13  15        1.15       23.95     63.45 o 
   3  13  15       52.48       69.91     71.99 o 
   5  13  15      110.61      143.79     59.93 o 
   7  13  15       50.95      169.54     60.66 o 
   9  13  15       36.21       73.85     82.00 o 
 -14  14  15       15.37       -6.87    110.66 o 
 -12  14  15       48.90       19.86     60.40 o 
 -10  14  15        1.04      -17.90     57.72 o 
  -8  14  15       53.36       83.90    106.99 o 
  -6  14  15       58.37      131.99    105.17 o 
  -4  14  15       55.82       26.93    101.27 o 
  -2  14  15       62.19       48.50    102.44 o 
   0  14  15       17.33      -48.91     90.46 o 
   2  14  15      159.10      306.58     74.99 o 
   4  14  15        7.28      142.06    148.47 o 
   6  14  15       11.88       -5.72     77.08 o 
   8  14  15        0.29       32.18     64.64 o 
 -13  15  15       28.23       63.18     76.25 o 
 -11  15  15       37.69       95.62     62.07 o 
  -9  15  15       41.72       67.98     60.09 o 
  -7  15  15       33.63       -5.29     80.08 o 
  -5  15  15      412.31      421.53    115.62 o 
  -3  15  15      118.85       46.21    105.31 o 
  -1  15  15       79.62      152.95    109.54 o 
   1  15  15      119.38       39.15    106.64 o 
   3  15  15       45.74       32.64    104.21 o 
   5  15  15        7.89      -72.77     72.77 o 
   7  15  15        9.39      -19.73     80.88 o 
 -10  16  15        1.30      -57.22     61.07 o 
  -8  16  15        8.91      129.29     67.29 o 
  -6  16  15      146.86      127.35     68.77 o 
  -4  16  15      135.54      -57.39    105.73 o 
  -2  16  15        1.18       32.15    108.21 o 
   0  16  15        2.56     -106.55    106.55 o 
   2  16  15        0.92      128.13    113.80 o 
   4  16  15       26.56       79.36     82.82 o 
  -7  17  15       29.13      -46.67     69.10 o 
  -5  17  15       16.96       74.70     73.24 o 
  -3  17  15       10.81        7.56    112.35 o 
  -1  17  15        6.82      112.53    104.03 o 
   1  17  15        3.88       48.96    117.56 o 
 -22   0  16      132.40      212.13    119.90 o 
 -20   0  16       19.28       92.94    103.49 o 
 -18   0  16      129.28      132.39     93.08 o 
 -16   0  16       50.91       79.74     89.43 o 
 -14   0  16      356.78      273.72     85.79 o 
 -12   0  16       66.67      143.17     77.86 o 
 -10   0  16      884.00      833.55     63.52 o 
  -8   0  16       45.10       33.59     34.00 o 
  -6   0  16     1749.86     1618.93     61.17 o 
  -4   0  16      133.85      229.50     88.27 o 
  -2   0  16     3275.54     3063.27    102.73 o 
   0   0  16      902.94     1078.17     62.17 o 
   2   0  16     2043.87     2040.99     86.05 o 
   4   0  16     1033.08      858.72    139.00 o 
   6   0  16      599.13      469.31     89.59 o 
   8   0  16        4.56      127.27     88.39 o 
  10   0  16      104.02      244.41     97.32 o 
  12   0  16       10.02       87.44     92.80 o 
  14   0  16      147.49      185.34    110.16 o 
 -21   1  16       97.45       72.76     78.54 o 
 -19   1  16       14.40        9.85     67.69 o 
 -17   1  16       35.00       70.71     60.43 o 
 -15   1  16       79.26       44.91     97.90 o 
 -13   1  16      133.84       92.20     54.86 o 
 -11   1  16       53.45       17.12     41.49 o 
  -9   1  16      214.99      164.27     29.53 o 
  -7   1  16     1219.90     1426.95     40.13 o 
  -5   1  16     3163.80     3037.96     59.60 o 
  -3   1  16       77.24       28.06     27.73 o 
  -1   1  16       78.86       30.68     27.26 o 
   1   1  16       15.94       50.09     29.52 o 
   3   1  16        9.40      -22.48     30.99 o 
   5   1  16     2411.61     2551.01     88.31 o 
   7   1  16      420.72      368.82     50.04 o 
   9   1  16        8.28       79.92    101.28 o 
  11   1  16       81.37       85.33     68.45 o 
  13   1  16       10.63        4.18     71.43 o 
  15   1  16       13.09      152.48     73.51 o 
 -22   2  16        8.64      -26.75    173.06 o 
 -20   2  16        2.93      129.57     81.61 o 
 -18   2  16      179.93      220.63     70.60 o 
 -16   2  16       76.74      112.21     91.46 o 
 -14   2  16       66.14      128.46     67.95 o 
 -12   2  16      207.17      234.31     45.36 o 
 -10   2  16        8.46      -27.49     38.23 o 
  -8   2  16       53.16      117.37     32.01 o 
  -6   2  16        1.48       36.13     22.91 o 
  -4   2  16      107.79      144.75     31.73 o 
  -2   2  16      598.18      725.08     32.89 o 
   0   2  16     1443.23     1443.39     49.34 o 
   2   2  16      627.89      535.86     44.75 o 
   4   2  16       13.74        3.29     40.37 o 
   6   2  16       15.72       25.60     54.42 o 
   8   2  16       26.81      -19.08     47.69 o 
  10   2  16        1.78       -0.70     51.21 o 
  12   2  16        3.96       52.43     71.30 o 
  14   2  16       29.47       74.98     74.93 o 
 -21   3  16       13.60       68.66     77.61 o 
 -19   3  16        1.57       -8.58     87.70 o 
 -17   3  16        0.11       73.53     66.01 o 
 -15   3  16       67.64      162.53     64.77 o 
 -13   3  16        0.03        6.64     45.88 o 
 -11   3  16       14.00       22.92     43.84 o 
  -9   3  16      407.46      475.24     45.83 o 
  -7   3  16      247.01      296.91     26.80 o 
  -5   3  16     1016.80     1136.55     38.39 o 
  -3   3  16      619.22      593.21     33.32 o 
  -1   3  16      966.64      831.92     48.58 o 
   1   3  16       64.39      -10.33     49.99 o 
   3   3  16      158.91      175.37     52.81 o 
   5   3  16       23.76        3.05     44.81 o 
   7   3  16        1.40       32.04     47.82 o 
   9   3  16       47.09       45.94     48.50 o 
  11   3  16      199.54      297.70     58.81 o 
  13   3  16        0.86       54.67    136.88 o 
  15   3  16        0.00      123.15     77.34 o 
 -20   4  16       85.69      113.99     84.82 o 
 -18   4  16       18.46       46.64     69.96 o 
 -16   4  16      219.43      231.86     82.39 o 
 -14   4  16       87.93      107.47     49.14 o 
 -12   4  16       18.77       11.10     44.55 o 
 -10   4  16      182.51      187.45     44.12 o 
  -8   4  16      709.29      716.20     50.35 o 
  -6   4  16      607.54      553.33     34.95 o 
  -4   4  16        4.34       -9.67     28.17 o 
  -2   4  16      411.64      364.18     40.75 o 
   0   4  16        0.07       14.64     81.97 o 
   2   4  16      171.70      180.10     43.17 o 
   4   4  16       51.62       40.33     42.88 o 
   6   4  16       86.05       60.59     46.62 o 
   8   4  16      143.96      115.88     51.39 o 
  10   4  16        8.19        2.72     53.60 o 
  12   4  16       85.60       71.81     67.81 o 
  14   4  16       46.99      -23.96     75.26 o 
 -21   5  16      155.29      280.39     82.39 o 
 -19   5  16       30.30       32.49     72.37 o 
 -17   5  16      458.87      473.01    118.74 o 
 -15   5  16      144.63      127.24     50.54 o 
 -13   5  16       60.88      109.59     39.72 o 
 -11   5  16        4.26        8.18     41.97 o 
  -9   5  16      269.29      249.01     45.40 o 
  -7   5  16      923.04      831.01     43.72 o 
  -5   5  16       55.03       72.16     35.13 o 
  -3   5  16       33.24       27.11     56.50 o 
  -1   5  16      119.83      129.93     38.47 o 
   1   5  16       10.29       12.44     38.59 o 
   3   5  16      220.64      262.10     47.03 o 
   5   5  16      354.30      314.50     52.44 o 
   7   5  16      473.41      513.47     56.83 o 
   9   5  16        1.05      -52.02     52.02 o 
  11   5  16      176.28      164.92     59.34 o 
  13   5  16       20.41       73.60     59.28 o 
 -20   6  16        6.21       29.67     75.09 o 
 -18   6  16       14.41       54.26     71.54 o 
 -16   6  16       30.62       14.75     65.58 o 
 -14   6  16      363.54      343.32     44.76 o 
 -12   6  16        0.28      -47.22     47.22 o 
 -10   6  16       81.27      139.37     45.23 o 
  -8   6  16       79.17      171.89     55.54 o 
  -6   6  16       91.97      115.84     49.15 o 
  -4   6  16       72.50       63.54     37.53 o 
  -2   6  16        7.94      -10.51     37.57 o 
   0   6  16       14.88      -39.06     39.06 o 
   2   6  16        2.34        8.99     42.51 o 
   4   6  16        0.29       43.75     46.79 o 
   6   6  16        5.67       -2.55     47.36 o 
   8   6  16      178.60      239.93     55.75 o 
  10   6  16       11.11       77.83     54.30 o 
  12   6  16        0.28       14.77     66.14 o 
  14   6  16       14.44      -59.03     60.17 o 
 -19   7  16       48.22       47.47     75.11 o 
 -17   7  16      289.10      196.20     72.73 o 
 -15   7  16        5.24       82.47     55.26 o 
 -13   7  16        8.48       27.50     41.14 o 
 -11   7  16       39.27        3.12     63.72 o 
  -9   7  16        3.28      -53.18     53.18 o 
  -7   7  16     1094.70      813.79    102.37 o 
  -5   7  16       35.91       12.75     50.91 o 
  -3   7  16      640.98      722.56     78.52 o 
  -1   7  16      367.49      385.53     46.04 o 
   1   7  16      233.76      243.32     45.87 o 
   3   7  16      129.86      175.22     62.47 o 
   5   7  16       12.85        7.98     48.84 o 
   7   7  16      727.30      674.31     78.25 o 
   9   7  16        1.97      -24.39     55.35 o 
  11   7  16        5.90      -57.28     57.28 o 
  13   7  16        8.94      -10.38     57.87 o 
 -20   8  16       19.07       57.69     82.09 o 
 -18   8  16       12.26      -37.44     80.49 o 
 -16   8  16      154.01      239.01     60.20 o 
 -14   8  16      379.15      266.28     54.65 o 
 -12   8  16      569.14      565.63     75.17 o 
 -10   8  16      252.93      334.40     77.12 o 
  -8   8  16      543.12      552.05     71.27 o 
  -6   8  16      185.89      167.98     80.33 o 
  -4   8  16       66.70      113.72     52.15 o 
  -2   8  16       40.68       52.53     67.26 o 
   0   8  16      122.05      125.46     45.78 o 
   2   8  16      392.65      469.54     52.42 o 
   4   8  16       29.02      -48.47     48.47 o 
   6   8  16       28.79       28.47     56.36 o 
   8   8  16       55.33      -49.55     55.75 o 
  10   8  16      267.73      257.74     62.17 o 
  12   8  16       64.45       74.68     61.33 o 
 -19   9  16       17.65      -95.15    120.99 o 
 -17   9  16        0.32       31.71    117.46 o 
 -15   9  16      140.24      258.43     80.84 o 
 -13   9  16        7.61       -3.15     51.55 o 
 -11   9  16      228.92      317.02    141.51 o 
  -9   9  16       44.46      113.98     66.55 o 
  -7   9  16      480.39      436.53     90.77 o 
  -5   9  16     1268.11     1523.76    123.65 o 
  -3   9  16      301.10      312.30    112.80 o 
  -1   9  16       82.55       60.16     45.72 o 
   1   9  16       14.99      -12.64     45.12 o 
   3   9  16      240.96      339.37     66.29 o 
   5   9  16      105.41       92.90     54.48 o 
   7   9  16      145.03      116.42     70.01 o 
   9   9  16       78.23       65.20     56.65 o 
  11   9  16        0.06      -58.91     58.91 o 
 -18  10  16        0.04     -117.64    120.14 o 
 -16  10  16        1.52        1.75     57.85 o 
 -14  10  16        1.45      -32.63     53.58 o 
 -12  10  16       90.52      136.63     95.57 o 
 -10  10  16        4.94      -67.32     67.32 o 
  -8  10  16        1.87      147.42     92.98 o 
  -6  10  16       72.73       64.90     88.13 o 
  -4  10  16        4.93       -3.74     86.02 o 
  -2  10  16      146.28       89.23     57.59 o 
   0  10  16      108.17       99.96     62.18 o 
   2  10  16      207.26      213.69     50.58 o 
   4  10  16       66.78        5.20     53.51 o 
   6  10  16        5.56        3.41     61.73 o 
   8  10  16       75.77       98.03     59.71 o 
  10  10  16        0.29      -38.00     63.91 o 
 -17  11  16       10.62      -59.33     59.33 o 
 -15  11  16        4.11      -48.41     59.09 o 
 -13  11  16        1.27       42.02     54.38 o 
 -11  11  16        9.72        9.67     54.64 o 
  -9  11  16       24.62      -71.30     71.30 o 
  -7  11  16       26.27      -83.11     93.74 o 
  -5  11  16       92.57       93.04     86.07 o 
  -3  11  16      512.52      446.11    102.32 o 
  -1  11  16       57.71       92.91     63.85 o 
   1  11  16       42.15      169.72     53.39 o 
   3  11  16       33.07       14.17     55.26 o 
   5  11  16       11.30      -12.39     55.90 o 
   7  11  16        0.90        8.35     58.74 o 
   9  11  16        1.32       54.88     61.09 o 
 -16  12  16       22.86       73.08     63.54 o 
 -14  12  16        0.84       83.63     95.67 o 
 -12  12  16        4.22      -56.14     56.14 o 
 -10  12  16      130.52      162.13     56.95 o 
  -8  12  16       62.21      165.65    104.10 o 
  -6  12  16      501.52      414.46    109.65 o 
  -4  12  16       38.94      -93.15     93.15 o 
  -2  12  16        2.90      -39.55     83.94 o 
   0  12  16        7.78      -38.79     61.88 o 
   2  12  16        4.60      106.85     54.19 o 
   4  12  16      319.71      405.66    106.76 o 
   6  12  16        1.34       98.09     58.36 o 
   8  12  16        2.13      -60.20     60.20 o 
 -15  13  16       27.57      -21.92     61.24 o 
 -13  13  16        8.67       -7.97     59.33 o 
 -11  13  16      119.68      101.30     59.68 o 
  -9  13  16        6.76       32.39     57.95 o 
  -7  13  16        0.42        1.57    107.00 o 
  -5  13  16      365.79      344.81    109.74 o 
  -3  13  16      194.40      266.40    107.19 o 
  -1  13  16        2.44      -49.16     97.57 o 
   1  13  16       17.77        5.61     71.79 o 
   3  13  16        4.69      -82.63     82.63 o 
   5  13  16        0.77      -32.07     57.25 o 
   7  13  16       42.29       44.91     62.49 o 
 -14  14  16        1.78       43.49     63.63 o 
 -12  14  16       23.34        8.85     60.00 o 
 -10  14  16        8.76      -21.47     59.11 o 
  -8  14  16       25.85      -81.36    107.26 o 
  -6  14  16      112.12      157.74    112.00 o 
  -4  14  16       17.29      -62.68    101.28 o 
  -2  14  16      255.25      123.67    106.92 o 
   0  14  16       94.62      311.69    113.16 o 
   2  14  16       24.33      176.69     78.18 o 
   4  14  16       55.45       19.82     77.17 o 
   6  14  16        6.10      -20.27     80.08 o 
 -11  15  16        8.87      -34.96     62.85 o 
  -9  15  16       14.12      -30.23     91.38 o 
  -7  15  16       10.42       19.62    115.28 o 
  -5  15  16      137.21       82.85    105.20 o 
  -3  15  16       30.78      214.25    113.91 o 
  -1  15  16       79.38      312.29    118.63 o 
   1  15  16       99.90       94.25    112.86 o 
   3  15  16      117.44      182.07     84.52 o 
   5  15  16      157.18      208.96     80.27 o 
 -10  16  16       21.19      104.54    135.36 o 
  -8  16  16        0.33       99.34     71.98 o 
  -6  16  16        7.54      -34.57    102.06 o 
  -4  16  16        1.37       -9.15    110.75 o 
  -2  16  16       80.36     -112.20    112.20 o 
   0  16  16       84.08      144.22    120.02 o 
   2  16  16       37.41        6.51    117.21 o 
  -3  17  16       42.94      -46.73    114.16 o 
 -21   1  17       51.64       77.23     78.57 o 
 -19   1  17       21.38       38.13     77.17 o 
 -17   1  17        1.38       41.00     65.53 o 
 -15   1  17        1.26        5.15     71.77 o 
 -13   1  17       96.28      128.97     56.86 o 
 -11   1  17        1.33      -25.56     42.14 o 
  -9   1  17        5.11       11.65     29.31 o 
  -7   1  17      271.01      259.61     27.32 o 
  -5   1  17       78.94       12.64     25.15 o 
  -3   1  17      243.67      317.02     30.01 o 
  -1   1  17      554.03      387.07     34.68 o 
   1   1  17        2.55      -21.88     30.99 o 
   3   1  17        9.75       89.53     54.34 o 
   5   1  17      629.37      561.84     53.51 o 
   7   1  17        4.88       29.38     61.40 o 
   9   1  17        0.61       12.13     92.45 o 
  11   1  17       29.42       80.88     80.66 o 
  13   1  17      113.03      123.66    114.96 o 
 -20   2  17       48.99       35.07     75.00 o 
 -18   2  17       11.30      -63.05     63.05 o 
 -16   2  17        0.68      -76.33     90.49 o 
 -14   2  17      147.64      103.40     59.92 o 
 -12   2  17        2.09       34.68     45.46 o 
 -10   2  17        0.83       67.41     42.44 o 
  -8   2  17       25.67       10.99     28.38 o 
  -6   2  17      407.61      369.47     28.16 o 
  -4   2  17      439.36      508.44     31.78 o 
  -2   2  17      411.79      397.44     30.08 o 
   0   2  17     1823.48     1606.36     63.42 o 
   2   2  17      189.15      103.45     55.64 o 
   4   2  17        8.56        0.69     42.76 o 
   6   2  17      100.61      134.85     45.14 o 
   8   2  17       14.92       75.23     59.51 o 
  10   2  17        8.49        2.95     65.47 o 
  12   2  17       19.15       44.12     69.80 o 
  14   2  17        2.86       94.50     77.34 o 
 -21   3  17      162.87      190.71     79.26 o 
 -19   3  17        1.92      -27.85     71.42 o 
 -17   3  17      186.45      142.63     68.55 o 
 -15   3  17       34.61       71.57     59.83 o 
 -13   3  17        3.79      -38.92     52.12 o 
 -11   3  17       14.13      -12.09     59.41 o 
  -9   3  17      248.64      278.76     44.03 o 
  -7   3  17     1163.84     1127.20     41.56 o 
  -5   3  17      362.78      355.86     29.81 o 
  -3   3  17      346.11      334.27     77.84 o 
  -1   3  17      302.52      320.47     42.30 o 
   1   3  17      741.97      752.04     51.52 o 
   3   3  17      911.92      989.09     68.00 o 
   5   3  17        5.14       17.45     49.69 o 
   7   3  17       50.14      -47.75     47.75 o 
   9   3  17        2.33      -51.86     51.86 o 
  11   3  17       56.45      -16.12    140.37 o 
  13   3  17       18.54      -81.97    108.52 o 
 -20   4  17        0.80       61.95     73.10 o 
 -18   4  17        0.25      -37.42     66.29 o 
 -16   4  17       45.67       19.01     65.54 o 
 -14   4  17        0.53       44.77     49.87 o 
 -12   4  17      116.53       88.50     46.45 o 
 -10   4  17      468.37      512.15     63.30 o 
  -8   4  17     1070.87     1116.23     49.04 o 
  -6   4  17      103.96      112.05     71.44 o 
  -4   4  17       96.33      108.85     37.06 o 
  -2   4  17      121.47       71.86     38.67 o 
   0   4  17      608.08      613.60     66.40 o 
   2   4  17      212.83      249.68     59.18 o 
   4   4  17       35.61      -19.04     55.51 o 
   6   4  17       16.90       48.26     49.97 o 
   8   4  17        0.85       87.85     54.57 o 
  10   4  17       89.10      109.74     57.08 o 
  12   4  17       12.65      -79.84     85.99 o 
 -19   5  17      182.85      121.76    107.45 o 
 -17   5  17      198.02       73.65     68.98 o 
 -15   5  17       27.02      132.13     52.20 o 
 -13   5  17       70.50       20.90     71.65 o 
 -11   5  17       51.63       86.53     45.59 o 
  -9   5  17       13.07       -4.52     42.04 o 
  -7   5  17      322.21      246.54     43.44 o 
  -5   5  17       22.07       -7.76     45.47 o 
  -3   5  17        3.70       28.80     38.06 o 
  -1   5  17      290.03      277.31     44.99 o 
   1   5  17        0.59        4.55     41.82 o 
   3   5  17      304.98      345.06     51.23 o 
   5   5  17      206.22      165.75     49.55 o 
   7   5  17       40.77       74.76     52.28 o 
   9   5  17       37.41       56.06     55.50 o 
  11   5  17       33.36       17.64     57.33 o 
  13   5  17       13.59       56.03     82.17 o 
 -20   6  17      112.75      185.45     81.61 o 
 -18   6  17       20.60      147.89     81.66 o 
 -16   6  17       89.54      184.77     70.02 o 
 -14   6  17       69.00       87.74     55.04 o 
 -12   6  17        2.12        3.38     47.05 o 
 -10   6  17       78.51      -17.06     67.46 o 
  -8   6  17      117.42      128.96     61.41 o 
  -6   6  17        0.79        2.82     49.35 o 
  -4   6  17      306.22      308.19     42.68 o 
  -2   6  17     1098.14     1325.83     65.41 o 
   0   6  17      286.94      334.34     74.15 o 
   2   6  17      639.04      516.62     51.13 o 
   4   6  17      343.07      311.10     50.57 o 
   6   6  17        4.16      -28.86     73.73 o 
   8   6  17        1.24      -13.55     51.43 o 
  10   6  17        3.92       17.97     59.72 o 
  12   6  17       53.49      116.61     62.27 o 
 -19   7  17        3.99       24.40     87.06 o 
 -17   7  17       87.31      166.14     73.90 o 
 -15   7  17       14.78       -8.25     57.15 o 
 -13   7  17       52.44        7.09     49.33 o 
 -11   7  17        0.09       71.81     67.13 o 
  -9   7  17        1.09      -17.91     65.91 o 
  -7   7  17        7.22       18.89     82.85 o 
  -5   7  17      201.82      221.16     55.49 o 
  -3   7  17      313.86      220.09     44.13 o 
  -1   7  17       73.21       58.03     43.15 o 
   1   7  17      104.38       18.75     46.08 o 
   3   7  17       10.30      -24.30     48.29 o 
   5   7  17      711.66      753.13     63.83 o 
   7   7  17       52.36       95.34     56.93 o 
   9   7  17       89.28       71.36     59.54 o 
  11   7  17       52.23      137.89     62.12 o 
 -18   8  17        0.42      -52.78    125.31 o 
 -16   8  17        0.11       34.30     74.32 o 
 -14   8  17        6.54       21.42     56.37 o 
 -12   8  17       19.68      -16.57     69.78 o 
 -10   8  17       62.97      127.64     85.55 o 
  -8   8  17        0.98      -24.91     64.57 o 
  -6   8  17      154.30      115.03     91.36 o 
  -4   8  17       74.85      151.99     69.33 o 
  -2   8  17       77.85       61.98     43.40 o 
   0   8  17        1.54       15.74     46.01 o 
   2   8  17      129.45      191.57     52.42 o 
   4   8  17      146.09      185.63     51.43 o 
   6   8  17       33.62      -42.77     55.00 o 
   8   8  17      105.10      112.12     59.63 o 
  10   8  17        6.88       27.62     61.06 o 
 -17   9  17       70.41      111.00     84.69 o 
 -15   9  17        0.98       -4.29     56.23 o 
 -13   9  17       99.12       18.66     63.80 o 
 -11   9  17        6.28      -58.34     71.14 o 
  -9   9  17       35.35      -59.29     61.38 o 
  -7   9  17       28.10      -33.02     82.94 o 
  -5   9  17       23.99      -89.86     89.86 o 
  -3   9  17        1.38       92.29     55.56 o 
  -1   9  17      450.17      530.59     78.02 o 
   1   9  17      184.45      182.72     53.30 o 
   3   9  17      257.30      211.69     56.22 o 
   5   9  17       25.53       -4.57     53.28 o 
   7   9  17        4.89       -6.42     58.71 o 
   9   9  17        0.79      -21.78     71.14 o 
  11   9  17       30.68      152.22     64.54 o 
 -18  10  17        2.13      -25.36    126.22 o 
 -16  10  17        0.11      -24.25     83.76 o 
 -14  10  17       11.51        7.98     57.21 o 
 -12  10  17       25.10      -40.52     75.05 o 
 -10  10  17        0.00      -70.47     70.47 o 
  -8  10  17       41.49      -21.79    103.84 o 
  -6  10  17        3.16      -71.11     93.14 o 
  -4  10  17      412.62      403.74    101.18 o 
  -2  10  17      742.85      888.43     78.44 o 
   0  10  17        1.43       32.49     50.71 o 
   2  10  17        9.82       25.66     53.29 o 
   4  10  17       14.67      118.95     57.21 o 
   6  10  17      184.99      125.83     97.40 o 
   8  10  17       45.22       24.65     61.47 o 
  10  10  17        7.48      -19.12     62.70 o 
 -17  11  17        0.33       15.16     87.53 o 
 -15  11  17      122.13      181.29     61.61 o 
 -13  11  17        6.03       -6.66     56.64 o 
 -11  11  17        3.56      -21.98     56.68 o 
  -9  11  17      174.98      104.82     69.55 o 
  -7  11  17      119.82      112.67    103.34 o 
  -5  11  17       16.49      -96.62     96.62 o 
  -3  11  17        1.58      -93.35     93.35 o 
  -1  11  17      194.04      164.09     99.65 o 
   1  11  17      173.88      162.77     56.02 o 
   3  11  17      110.53      153.79     66.69 o 
   5  11  17       89.99       89.88     59.94 o 
   7  11  17        1.09      -58.19     58.19 o 
   9  11  17        0.17      -62.03     62.03 o 
 -16  12  17       43.16      111.79    131.61 o 
 -14  12  17       28.03       32.10     61.03 o 
 -12  12  17       23.12      -33.30     59.13 o 
 -10  12  17      107.02       -3.79     75.64 o 
  -8  12  17        5.78       25.44     95.14 o 
  -6  12  17       27.27        0.26     91.53 o 
  -4  12  17      151.31      178.96    101.90 o 
  -2  12  17      290.28      133.02     95.31 o 
   0  12  17      117.54      152.08    102.74 o 
   2  12  17        2.18      -54.27     54.27 o 
   4  12  17      161.29      168.43     62.05 o 
   6  12  17        0.11      127.72     63.01 o 
   8  12  17       42.65      113.61     63.98 o 
 -13  13  17        2.56       -0.54     61.38 o 
 -11  13  17        8.37      -23.64     60.81 o 
  -9  13  17       27.38       54.50     83.05 o 
  -7  13  17      297.58      201.65    115.74 o 
  -5  13  17        3.11      -22.94    105.89 o 
  -3  13  17       30.20      -73.74    102.69 o 
  -1  13  17       21.30      125.91    106.64 o 
   1  13  17       21.27       32.04    104.72 o 
   3  13  17       30.47       93.64     60.98 o 
   5  13  17       21.88       42.19     73.39 o 
   7  13  17       18.04      -44.32     64.03 o 
 -12  14  17        3.49        3.51     64.76 o 
 -10  14  17       60.93      115.32     58.65 o 
  -8  14  17       74.52      216.23    115.48 o 
  -6  14  17        5.47       63.99    113.75 o 
  -4  14  17       11.55       -6.62    108.87 o 
  -2  14  17       51.11      -58.37    105.00 o 
   0  14  17      161.67      102.44    110.72 o 
   2  14  17       87.38        3.87    110.02 o 
   4  14  17        4.39       -6.53     80.12 o 
  -9  15  17        0.03       72.64     63.60 o 
  -7  15  17       43.37      -30.75    116.23 o 
  -5  15  17       37.14      109.81    117.33 o 
  -3  15  17       35.72      -97.52    112.41 o 
  -1  15  17      147.96      165.89    115.82 o 
   1  15  17       37.98       14.18    114.34 o 
   3  15  17        6.64       20.20    115.62 o 
  -6  16  17       16.65      -19.85    120.29 o 
  -4  16  17       11.67       39.25    119.01 o 
  -2  16  17       37.24      -42.82    119.40 o 
 -20   0  18       33.71       -2.21    103.50 o 
 -18   0  18      144.90       86.29     89.25 o 
 -16   0  18        5.83      148.18     91.89 o 
 -14   0  18      241.07      101.06     77.37 o 
 -12   0  18       96.00      161.05     81.71 o 
 -10   0  18       48.35       64.17     52.64 o 
  -8   0  18        2.49       30.96     37.93 o 
  -6   0  18      310.95      336.60     40.94 o 
  -4   0  18      938.10      971.73     51.81 o 
  -2   0  18        8.56      -16.65     77.17 o 
   0   0  18       81.49      198.01    151.09 o 
   2   0  18      180.02      261.88     83.85 o 
   4   0  18      210.03      201.09     87.81 o 
   6   0  18      310.04      375.34     98.57 o 
   8   0  18       10.32       59.94     97.60 o 
  10   0  18      342.83      487.21    115.46 o 
  12   0  18       95.22      110.42    111.42 o 
 -21   1  18        9.05       73.05     80.96 o 
 -19   1  18      101.12      160.52     73.57 o 
 -17   1  18       27.55      -77.76     77.76 o 
 -15   1  18       60.32       90.20     62.16 o 
 -13   1  18       96.33       66.22     57.46 o 
 -11   1  18      489.18      484.08     49.75 o 
  -9   1  18        7.36      -12.02     30.42 o 
  -7   1  18        3.12      -25.84     25.84 o 
  -5   1  18       76.58      113.98     27.39 o 
  -3   1  18      121.25      116.93     29.06 o 
  -1   1  18       35.17       69.99     32.50 o 
   1   1  18        3.31      -21.17     39.62 o 
   3   1  18      312.97      306.45     47.82 o 
   5   1  18      270.00      267.78    109.60 o 
   7   1  18        0.99      -60.40     60.40 o 
   9   1  18       50.41       -5.78    111.42 o 
  11   1  18       60.25       79.76     77.16 o 
  13   1  18       36.51       66.86     80.00 o 
 -20   2  18        4.41       45.91    103.09 o 
 -18   2  18        1.06       12.98     69.12 o 
 -16   2  18        0.51      -28.18     59.71 o 
 -14   2  18       66.73      144.91     61.86 o 
 -12   2  18      149.03      133.95     47.60 o 
 -10   2  18       47.70       71.43     44.16 o 
  -8   2  18       30.77      -14.00     30.13 o 
  -6   2  18       11.65       10.31     26.41 o 
  -4   2  18      215.67      298.96     38.60 o 
  -2   2  18      168.74      248.73     41.39 o 
   0   2  18      154.10      189.09     40.23 o 
   2   2  18       82.36       69.60     42.60 o 
   4   2  18        2.51       26.66     45.44 o 
   6   2  18       24.66       13.75     50.17 o 
   8   2  18       45.70      140.20     74.20 o 
  10   2  18       25.20       53.59     71.92 o 
  12   2  18        1.16       15.63     86.57 o 
 -19   3  18       16.64       -0.10     69.77 o 
 -17   3  18      138.80      131.24     69.01 o 
 -15   3  18       88.88      161.99     61.77 o 
 -13   3  18       60.05       22.20     50.34 o 
 -11   3  18      141.70      138.30     45.20 o 
  -9   3  18       29.00       76.71     44.17 o 
  -7   3  18        0.76       18.63     29.84 o 
  -5   3  18       53.71       35.99     32.02 o 
  -3   3  18        5.92       -7.18     39.81 o 
  -1   3  18        6.21      -20.45     38.72 o 
   1   3  18      123.70      106.22     58.24 o 
   3   3  18        3.99       25.39     45.33 o 
   5   3  18       69.26       37.38     47.18 o 
   7   3  18      125.63      109.48     52.52 o 
   9   3  18       64.22       89.24     92.98 o 
  11   3  18       64.11      111.54     77.73 o 
 -20   4  18        4.54      -52.59     76.31 o 
 -18   4  18        4.63       58.08     72.00 o 
 -16   4  18       33.42       32.59     65.82 o 
 -14   4  18        2.60      -24.68     50.49 o 
 -12   4  18       19.13       48.39     46.53 o 
 -10   4  18      219.45      271.78     49.25 o 
  -8   4  18       18.56       20.27     36.37 o 
  -6   4  18      296.82      312.81     44.70 o 
  -4   4  18       89.39       45.73     39.55 o 
  -2   4  18        1.55       14.18     45.96 o 
   0   4  18       25.25       65.38     42.42 o 
   2   4  18       90.06       62.60     44.62 o 
   4   4  18       26.76        4.52     48.11 o 
   6   4  18      216.62      242.54     53.95 o 
   8   4  18        0.41       21.81     52.39 o 
  10   4  18       46.75       28.52     58.77 o 
  12   4  18        3.57       15.60    103.33 o 
 -19   5  18       16.87       73.45     73.23 o 
 -17   5  18        0.03      -16.47     97.74 o 
 -15   5  18      132.62       92.18     56.19 o 
 -13   5  18       15.99       51.85     51.03 o 
 -11   5  18       25.41       55.99     45.63 o 
  -9   5  18      139.33      111.11     81.37 o 
  -7   5  18      267.20      378.32     48.09 o 
  -5   5  18        8.54      -13.56     51.75 o 
  -3   5  18       42.57       55.47     38.29 o 
  -1   5  18        5.87      -27.05     42.36 o 
   1   5  18        5.82       34.12     43.22 o 
   3   5  18      328.66      277.62     50.41 o 
   5   5  18      303.80      411.92     72.66 o 
   7   5  18       72.02       40.61     56.89 o 
   9   5  18       36.15       63.60     60.15 o 
  11   5  18        5.96       96.39     63.82 o 
 -18   6  18       13.13      102.96     75.05 o 
 -16   6  18        7.16      104.06     58.42 o 
 -14   6  18       49.89      161.46     53.22 o 
 -12   6  18       85.58      102.85     67.72 o 
 -10   6  18      107.27       82.36     97.60 o 
  -8   6  18      574.41      459.71    145.21 o 
  -6   6  18       39.83       53.40     54.48 o 
  -4   6  18      146.62      166.21     43.79 o 
  -2   6  18      822.57      824.46     54.83 o 
   0   6  18       18.66       22.15     45.14 o 
   2   6  18       42.38        3.77     47.64 o 
   4   6  18       11.56       51.72     51.57 o 
   6   6  18       19.75      -14.87     54.24 o 
   8   6  18      374.35      350.25     63.40 o 
  10   6  18       10.08       -8.93     56.85 o 
 -19   7  18       21.87       30.33     77.12 o 
 -17   7  18        6.79     -109.64    109.64 o 
 -15   7  18       16.03       23.65     72.49 o 
 -13   7  18       83.18      -30.09     64.90 o 
 -11   7  18       18.72      -67.45     67.45 o 
  -9   7  18        1.87       -8.84     59.14 o 
  -7   7  18       69.37       27.31     89.22 o 
  -5   7  18        1.78      -52.55     52.55 o 
  -3   7  18       81.26        0.37     44.22 o 
  -1   7  18      159.19       50.46     63.75 o 
   1   7  18      133.46      140.52     48.06 o 
   3   7  18        9.21       -3.40     51.28 o 
   5   7  18      118.39      178.28     56.01 o 
   7   7  18       47.06      -50.70     57.02 o 
   9   7  18        2.00      -34.48     59.96 o 
  11   7  18       44.00      -20.01     62.19 o 
 -18   8  18        3.30      -60.45    116.37 o 
 -16   8  18       81.99       57.20     81.03 o 
 -14   8  18       16.89       -4.43     54.35 o 
 -12   8  18       31.83      172.66    165.15 o 
 -10   8  18      159.98      148.15     68.48 o 
  -8   8  18        2.44      -42.19     66.21 o 
  -6   8  18      159.34      230.22     88.93 o 
  -4   8  18        3.93      -58.04     58.04 o 
  -2   8  18      491.19      545.71     55.25 o 
   0   8  18      501.13      472.23     54.55 o 
   2   8  18      151.42      132.67     52.37 o 
   4   8  18       95.31      115.84     56.15 o 
   6   8  18        3.43      -12.57     79.66 o 
   8   8  18      226.40      228.71     78.29 o 
  10   8  18        3.58       58.25     63.75 o 
 -17   9  18        4.74      -21.28     94.30 o 
 -15   9  18        1.93       17.62     55.84 o 
 -13   9  18       53.46       72.21     54.85 o 
 -11   9  18        3.70        9.28    108.75 o 
  -9   9  18      228.95      223.46     75.03 o 
  -7   9  18      508.68      456.38    107.44 o 
  -5   9  18      170.14      211.08     97.17 o 
  -3   9  18      410.16      360.56     68.31 o 
  -1   9  18      156.14      114.80     50.11 o 
   1   9  18       91.08      123.31     54.31 o 
   3   9  18      132.69      143.93     58.02 o 
   5   9  18      121.19      165.53     60.74 o 
   7   9  18      278.61      337.21    108.19 o 
   9   9  18        3.98       43.07     63.52 o 
 -16  10  18        0.01      149.57     95.82 o 
 -14  10  18        0.80      -57.23     57.23 o 
 -12  10  18       14.71       43.54     78.06 o 
 -10  10  18        2.05       20.60    141.54 o 
  -8  10  18        1.47      -25.26     64.49 o 
  -6  10  18      244.26      144.67     95.18 o 
  -4  10  18      170.81      116.59     98.51 o 
  -2  10  18       46.43       45.30     62.85 o 
   0  10  18      445.81      529.46     61.50 o 
   2  10  18      239.75      149.47     59.21 o 
   4  10  18       17.32        2.45     59.28 o 
   6  10  18        2.41      -26.69     58.49 o 
   8  10  18        2.81      115.93     65.16 o 
 -15  11  18       34.47       50.31     63.87 o 
 -13  11  18       49.07       87.97     59.73 o 
 -11  11  18       18.81       15.92     80.07 o 
  -9  11  18       10.42      -42.94     75.78 o 
  -7  11  18        5.95       62.99    102.53 o 
  -5  11  18      249.62      329.23    109.97 o 
  -3  11  18       86.55       71.01     92.36 o 
  -1  11  18      216.37       65.62     68.45 o 
   1  11  18       78.65       83.06     57.78 o 
   3  11  18       20.80       65.94     81.99 o 
   5  11  18       19.61       -0.18     61.53 o 
   7  11  18        2.99       50.74     65.93 o 
 -14  12  18       35.91       91.23     64.78 o 
 -12  12  18       39.32       38.51     61.89 o 
 -10  12  18        0.33      -79.96     79.96 o 
  -8  12  18       68.11       60.42    107.42 o 
  -6  12  18       43.32      106.94    108.82 o 
  -4  12  18       45.40      218.63     98.82 o 
  -2  12  18        2.60      -99.72     99.72 o 
   0  12  18        0.71     -101.49    101.49 o 
   2  12  18       83.50       35.08     82.44 o 
   4  12  18        3.21       11.09     61.77 o 
   6  12  18        0.38      -13.24     71.50 o 
 -13  13  18        3.33       84.87    104.52 o 
 -11  13  18       11.82      -12.88     62.84 o 
  -9  13  18        9.04      -31.13    189.05 o 
  -7  13  18       13.02      -41.97    111.14 o 
  -5  13  18       86.64      103.58    113.36 o 
  -3  13  18        1.41      -95.85    104.03 o 
  -1  13  18        5.32      -44.38    105.68 o 
   1  13  18       19.26       34.16    109.37 o 
   3  13  18        8.50       40.34     65.19 o 
   5  13  18        0.36       -9.53     64.61 o 
 -10  14  18        0.82       32.67     71.66 o 
  -8  14  18        0.72       29.58    107.85 o 
  -6  14  18      136.04      331.28    123.12 o 
  -4  14  18      223.51       83.52    114.27 o 
  -2  14  18        3.16       81.11    104.42 o 
   0  14  18        7.46      -45.12    111.74 o 
   2  14  18        6.30       17.90    116.64 o 
  -7  15  18       37.24      112.59    123.57 o 
  -5  15  18       19.87     -115.35    115.35 o 
  -3  15  18       18.15      -31.87    119.78 o 
  -1  15  18       28.45      -95.72    115.41 o 
 -19   1  19        2.30       34.33     72.78 o 
 -17   1  19       12.06       42.31     68.51 o 
 -15   1  19        0.04      -22.60     62.78 o 
 -13   1  19        3.45      -56.71     56.71 o 
 -11   1  19        7.74        4.99     45.14 o 
  -9   1  19      150.62      148.14     38.11 o 
  -7   1  19       15.94       55.07     28.82 o 
  -5   1  19       40.50       33.73     28.35 o 
  -3   1  19        5.91      -11.96     29.48 o 
  -1   1  19       58.63       11.24     40.61 o 
   1   1  19        7.61       10.86     42.29 o 
   3   1  19      107.80       80.39    101.58 o 
   5   1  19       97.13       58.17     65.26 o 
   7   1  19      124.90      224.64     77.11 o 
   9   1  19       74.60      126.23     87.95 o 
  11   1  19      175.19      221.56     81.72 o 
 -20   2  19       32.69      125.36     79.41 o 
 -18   2  19        4.54       61.95     71.57 o 
 -16   2  19       62.92       66.30     65.88 o 
 -14   2  19      119.46        4.39     61.14 o 
 -12   2  19       14.63       -4.60     48.84 o 
 -10   2  19       77.31       89.12     46.50 o 
  -8   2  19      278.39      212.36     34.21 o 
  -6   2  19      723.30      726.43     39.03 o 
  -4   2  19       40.93       55.14     40.23 o 
  -2   2  19      541.39      517.80     48.07 o 
   0   2  19       61.95      110.91     69.65 o 
   2   2  19        2.65       -1.36     44.58 o 
   4   2  19       11.50        3.90     47.12 o 
   6   2  19        0.37      -40.82     66.69 o 
   8   2  19       20.90       52.90     69.01 o 
  10   2  19        0.47        2.72     72.37 o 
 -19   3  19       11.92      160.16     77.28 o 
 -17   3  19       24.27       16.67     69.19 o 
 -15   3  19       29.73      -89.36    122.97 o 
 -13   3  19       28.13       99.07     50.25 o 
 -11   3  19       20.97       -8.34     46.24 o 
  -9   3  19      515.40      502.89     56.00 o 
  -7   3  19      232.44      306.76     46.85 o 
  -5   3  19      202.32      156.68     36.15 o 
  -3   3  19       11.91      -39.63     39.63 o 
  -1   3  19      421.86      489.52     49.22 o 
   1   3  19      425.80      452.56     49.40 o 
   3   3  19        9.45       30.27     45.87 o 
   5   3  19      331.19      370.39     55.53 o 
   7   3  19      391.34      297.87     71.30 o 
   9   3  19        0.10      -71.61     71.61 o 
  11   3  19       14.32       29.67    107.63 o 
 -18   4  19       13.98       23.90     70.23 o 
 -16   4  19       46.42        5.94    126.45 o 
 -14   4  19        3.80       30.18     53.68 o 
 -12   4  19        2.11      -34.28     63.20 o 
 -10   4  19       67.89      149.48     48.60 o 
  -8   4  19        0.62      -56.61     56.61 o 
  -6   4  19       32.41       30.99     51.69 o 
  -4   4  19       10.48       66.24     42.28 o 
  -2   4  19        7.91      -40.98     40.98 o 
   0   4  19      143.58      209.58     47.29 o 
   2   4  19       21.09       42.73     47.29 o 
   4   4  19        5.22        7.22     50.23 o 
   6   4  19        0.40      -12.77     53.86 o 
   8   4  19       38.10       16.42     58.53 o 
  10   4  19        1.57      -16.86     74.00 o 
 -19   5  19        3.11       17.84     76.88 o 
 -17   5  19       15.75      107.17     72.07 o 
 -15   5  19       15.37      -50.77     54.80 o 
 -13   5  19        3.57       19.38     54.23 o 
 -11   5  19       20.03       78.31     62.29 o 
  -9   5  19       45.16      -15.92     61.64 o 
  -7   5  19      239.23      263.25     50.10 o 
  -5   5  19       29.36       12.64     53.99 o 
  -3   5  19        4.36       -7.55     42.90 o 
  -1   5  19       18.71       53.35     44.03 o 
   1   5  19       54.39       52.41     63.69 o 
   3   5  19       52.33       72.08     50.43 o 
   5   5  19       38.40       40.72     52.83 o 
   7   5  19      120.60       65.80     56.42 o 
   9   5  19        0.52       35.50     58.19 o 
  11   5  19       19.67      -16.17    107.98 o 
 -18   6  19        0.73       32.33     75.61 o 
 -16   6  19       95.41      170.38     81.02 o 
 -14   6  19       62.43      -71.10     71.10 o 
 -12   6  19       99.92      119.98     67.49 o 
 -10   6  19       27.59       -9.09     65.19 o 
  -8   6  19       52.64       64.94     79.38 o 
  -6   6  19        2.70       92.17     57.54 o 
  -4   6  19      129.87       60.71     90.81 o 
  -2   6  19        7.89       16.02     43.52 o 
   0   6  19       51.46       15.47     46.54 o 
   2   6  19       11.37       21.74     48.26 o 
   4   6  19      131.26      125.53     54.13 o 
   6   6  19       49.84       80.80     56.80 o 
   8   6  19       10.10       61.83     63.04 o 
  10   6  19       45.49       71.60     63.38 o 
 -17   7  19        8.46       40.05    105.12 o 
 -15   7  19      122.44      253.41    141.88 o 
 -13   7  19       41.36       82.42     70.18 o 
 -11   7  19        2.24       27.18     64.28 o 
  -9   7  19       21.19      -65.19     65.19 o 
  -7   7  19       21.10       -7.00     75.81 o 
  -5   7  19      153.35      133.10     62.43 o 
  -3   7  19       34.93      -21.07     58.81 o 
  -1   7  19       29.45        9.76     48.61 o 
   1   7  19       10.48      -16.54     49.57 o 
   3   7  19      220.95      214.89     85.56 o 
   5   7  19       33.14      -26.26     98.10 o 
   7   7  19        3.75       61.92     60.48 o 
   9   7  19       60.04       14.71     65.41 o 
 -16   8  19        1.28       -7.38     77.81 o 
 -14   8  19        0.72      -76.52     76.52 o 
 -12   8  19      101.34       82.41     75.99 o 
 -10   8  19       42.08      -19.68     71.91 o 
  -8   8  19      135.81      153.27     72.04 o 
  -6   8  19      318.51      370.94    105.23 o 
  -4   8  19       11.12        1.66     58.59 o 
  -2   8  19       89.96      186.60     65.68 o 
   0   8  19       18.75       -6.51     50.53 o 
   2   8  19       38.89      -51.22     51.22 o 
   4   8  19        3.75       39.26     74.29 o 
   6   8  19       54.76      147.50     59.86 o 
   8   8  19        0.73        7.92     63.58 o 
 -15   9  19       27.31       62.95     79.05 o 
 -13   9  19        4.30      -21.81     57.54 o 
 -11   9  19       12.20      -75.31     75.31 o 
  -9   9  19       42.32      163.53     75.73 o 
  -7   9  19        3.72       39.80     98.63 o 
  -5   9  19       74.35        3.36     89.65 o 
  -3   9  19      167.58      210.64    193.13 o 
  -1   9  19       34.96       50.54     52.22 o 
   1   9  19       25.10       92.24     52.67 o 
   3   9  19       15.69      -35.23     56.18 o 
   5   9  19        9.65      -32.67     60.18 o 
   7   9  19      103.33       47.45     64.59 o 
 -16  10  19        6.30        8.18    125.73 o 
 -14  10  19       21.23      -68.19     74.63 o 
 -12  10  19       20.56      -58.12     58.12 o 
 -10  10  19        8.61      -35.58     76.43 o 
  -8  10  19        0.47       60.15     68.61 o 
  -6  10  19      146.04      233.47    110.00 o 
  -4  10  19       45.04      -39.24     98.43 o 
  -2  10  19        3.57       58.70     68.73 o 
   0  10  19       52.61      -10.01     55.58 o 
   2  10  19       53.84      -53.69     53.69 o 
   4  10  19       60.47      116.20     64.65 o 
   6  10  19        8.19      -63.04     63.04 o 
 -13  11  19       54.06       66.65     62.83 o 
 -11  11  19      127.40      262.98     82.90 o 
  -9  11  19       59.05       33.54     79.64 o 
  -7  11  19       58.18      -59.01    104.30 o 
  -5  11  19      184.08      138.17    100.70 o 
  -3  11  19       50.65       26.52    102.42 o 
  -1  11  19        1.07       66.91    105.27 o 
   1  11  19       12.28      -57.19     57.19 o 
   3  11  19       48.35      145.12     62.95 o 
   5  11  19        1.45       15.81     62.41 o 
 -12  12  19       16.85       92.40     64.40 o 
 -10  12  19        5.80      -93.77     93.77 o 
  -8  12  19       15.75       98.31     76.85 o 
  -6  12  19        5.48       86.28    110.12 o 
  -4  12  19        7.37      -39.70     95.82 o 
  -2  12  19        9.94      -11.11    108.32 o 
   0  12  19        6.26      -56.18    108.25 o 
   2  12  19        0.60        1.71     64.44 o 
   4  12  19       29.81       17.62     65.56 o 
 -11  13  19       12.73       -9.77     64.47 o 
  -9  13  19       30.07       35.13     82.74 o 
  -7  13  19       10.87     -110.20    110.20 o 
  -5  13  19       30.58       46.91    112.50 o 
  -3  13  19       51.77      -46.05    107.46 o 
  -1  13  19        4.04      -10.28    101.35 o 
   1  13  19       25.81      -87.46    103.17 o 
   3  13  19      118.71      222.57     86.27 o 
  -8  14  19       31.04      126.60     85.69 o 
  -6  14  19        9.33      -99.71    119.28 o 
  -4  14  19       21.49       49.44    108.64 o 
  -2  14  19      151.86      255.34    123.99 o 
   0  14  19      181.34      262.20    114.70 o 
 -18   0  20        3.89      271.59    107.50 o 
 -16   0  20       17.22       85.05     97.59 o 
 -14   0  20       63.29      -10.83     84.18 o 
 -12   0  20       17.53      -36.44     82.39 o 
 -10   0  20        6.44      -36.05     55.74 o 
  -8   0  20       48.09       44.45     56.11 o 
  -6   0  20      125.99       77.49     42.78 o 
  -4   0  20      275.47      282.45     44.04 o 
  -2   0  20        5.23      101.19     75.66 o 
   0   0  20       92.23       12.93     78.37 o 
   2   0  20       29.52      193.00     89.53 o 
   4   0  20       82.63       18.50     85.46 o 
   6   0  20       34.14      -88.22     88.22 o 
   8   0  20        0.73       26.67    102.72 o 
  10   0  20       76.61      131.90    113.09 o 
 -19   1  20       32.78       40.66     74.60 o 
 -17   1  20       54.51      187.16    114.98 o 
 -15   1  20       82.16       -4.19     64.34 o 
 -13   1  20      124.45      183.68     79.75 o 
 -11   1  20        3.75       44.07     47.28 o 
  -9   1  20       23.04       20.09     38.41 o 
  -7   1  20      628.37      631.96     38.82 o 
  -5   1  20        2.62       -9.61     28.83 o 
  -3   1  20       89.83       98.20     43.44 o 
  -1   1  20       36.87      -15.53     42.55 o 
   1   1  20       39.87      -35.63     57.98 o 
   3   1  20      186.17      273.60     67.22 o 
   5   1  20       18.30      -42.07     67.48 o 
   7   1  20        6.61       -0.62     66.25 o 
   9   1  20       24.65       78.84     77.96 o 
 -18   2  20        1.93        1.79     72.32 o 
 -16   2  20        0.56       51.42     67.65 o 
 -14   2  20       12.48       64.61     63.23 o 
 -12   2  20       23.58       68.43     49.74 o 
 -10   2  20        3.91        7.23     47.08 o 
  -8   2  20       46.08       65.31     35.06 o 
  -6   2  20       17.41       -1.84     35.57 o 
  -4   2  20      227.76      250.66     38.85 o 
  -2   2  20      446.82      493.38     61.95 o 
   0   2  20      250.45      227.36     47.68 o 
   2   2  20       95.40       76.28     46.44 o 
   4   2  20       15.78      112.41     76.69 o 
   6   2  20       21.38       -1.09     70.81 o 
   8   2  20       78.22       37.88     72.60 o 
  10   2  20       66.46      -90.50    118.13 o 
 -19   3  20        4.39       56.94     77.22 o 
 -17   3  20       29.48       40.67     86.35 o 
 -15   3  20        0.01      -57.80     63.06 o 
 -13   3  20       38.01       24.20     50.27 o 
 -11   3  20       20.62       -1.14     48.95 o 
  -9   3  20       41.84       38.39     47.26 o 
  -7   3  20      254.20      254.06     48.25 o 
  -5   3  20       11.95       24.99     37.24 o 
  -3   3  20        1.71       21.21     42.68 o 
  -1   3  20       37.63       53.13     45.99 o 
   1   3  20        0.72      -20.85     46.93 o 
   3   3  20       10.70       19.33     49.11 o 
   5   3  20       55.32      -21.38     68.31 o 
   7   3  20        2.83       62.83     71.25 o 
   9   3  20        9.09       91.56     80.22 o 
 -18   4  20        0.12       18.93     76.42 o 
 -16   4  20        0.97      -68.90     68.90 o 
 -14   4  20      146.99      106.08     70.05 o 
 -12   4  20       37.39       32.68     62.20 o 
 -10   4  20      104.38       45.31    107.74 o 
  -8   4  20      177.69      192.21     49.44 o 
  -6   4  20       21.81       40.57     46.67 o 
  -4   4  20       17.55       -8.40     42.86 o 
  -2   4  20       20.46       35.17     51.62 o 
   0   4  20       19.36       47.96     47.24 o 
   2   4  20       16.01       -5.66     49.76 o 
   4   4  20        6.18       77.11     53.57 o 
   6   4  20       23.85       59.35     56.04 o 
   8   4  20        1.04       -9.47    119.26 o 
 -17   5  20       18.63      161.70     77.08 o 
 -15   5  20       69.82      127.93    135.18 o 
 -13   5  20       27.29        4.00     70.49 o 
 -11   5  20      116.53       46.49     66.82 o 
  -9   5  20       14.21      -34.12     63.50 o 
  -7   5  20        2.27        9.26     47.66 o 
  -5   5  20       68.64       68.64     89.42 o 
  -3   5  20      150.11      137.67     46.48 o 
  -1   5  20       22.87      -34.05     55.10 o 
   1   5  20       65.97       65.76     51.75 o 
   3   5  20       46.43       80.04     53.94 o 
   5   5  20       63.21      137.12     55.58 o 
   7   5  20       42.65       32.74     64.60 o 
   9   5  20        0.02      -82.10     82.10 o 
 -16   6  20        4.91       20.13     76.18 o 
 -14   6  20        5.01      -72.18     72.18 o 
 -12   6  20       28.40       48.59     71.92 o 
 -10   6  20       28.43      141.80     70.91 o 
  -8   6  20       12.72       61.11     64.90 o 
  -6   6  20       50.19       56.64     59.85 o 
  -4   6  20      139.83      107.01     61.35 o 
  -2   6  20       10.32       50.98     59.07 o 
   0   6  20        7.41      -48.19     48.19 o 
   2   6  20      156.62      169.35     53.57 o 
   4   6  20      163.75      207.97     57.79 o 
   6   6  20        1.04        6.22     58.56 o 
   8   6  20        4.77      -16.19     63.77 o 
 -17   7  20      105.14      263.40    120.44 o 
 -15   7  20        0.14      -79.33     79.33 o 
 -13   7  20        5.42       52.79     71.47 o 
 -11   7  20       27.02     -105.79    105.79 o 
  -9   7  20       67.12       13.31    109.39 o 
  -7   7  20       10.85        7.02     65.79 o 
  -5   7  20       18.92       58.32     62.88 o 
  -3   7  20       65.49       49.37     63.36 o 
  -1   7  20      370.40      481.53     55.65 o 
   1   7  20      110.93       67.87     54.17 o 
   3   7  20       88.93       40.76     59.00 o 
   5   7  20       40.22        3.22     59.81 o 
   7   7  20      106.42       73.89     64.63 o 
 -16   8  20        0.89       32.53    140.93 o 
 -14   8  20        4.37      -36.83     79.65 o 
 -12   8  20       38.98       58.08     72.18 o 
 -10   8  20        0.55        7.25     74.28 o 
  -8   8  20        3.10      106.02     71.96 o 
  -6   8  20        3.58       18.61     97.95 o 
  -4   8  20      177.82      160.11     64.16 o 
  -2   8  20      484.21      600.08     72.98 o 
   0   8  20       31.43      102.44     53.47 o 
   2   8  20        0.91      -43.61     74.01 o 
   4   8  20        5.91        4.20     57.27 o 
   6   8  20        6.22       80.87     64.18 o 
 -15   9  20        2.29      -80.87     80.87 o 
 -13   9  20       17.92      -12.88     92.53 o 
 -11   9  20        7.32      -31.67     74.21 o 
  -9   9  20       40.00      -15.50     87.12 o 
  -7   9  20        1.10      -99.85     99.85 o 
  -5   9  20        7.17       56.78     94.12 o 
  -3   9  20        1.34      126.92     65.90 o 
  -1   9  20      202.09      253.25     69.12 o 
   1   9  20      136.53      178.33     58.94 o 
   3   9  20       76.64      -14.94     58.09 o 
   5   9  20      155.67      162.56     89.58 o 
 -14  10  20       73.47      101.84     63.83 o 
 -12  10  20       31.71       74.86    135.37 o 
 -10  10  20       44.50       96.25     81.18 o 
  -8  10  20        0.04      -32.62     76.42 o 
  -6  10  20        3.62      -58.72    105.25 o 
  -4  10  20       16.79       39.34    108.60 o 
  -2  10  20      125.59      197.88     74.57 o 
   0  10  20       18.85      -54.89     84.64 o 
   2  10  20        1.78       32.57     67.46 o 
   4  10  20       13.50       22.77     63.30 o 
 -13  11  20        3.50       27.75     61.51 o 
 -11  11  20        1.84       32.79     80.87 o 
  -9  11  20        0.84       55.81     81.38 o 
  -7  11  20        9.53      -64.89    110.10 o 
  -5  11  20        1.75       95.45    110.48 o 
  -3  11  20        5.67     -104.04    104.04 o 
  -1  11  20        1.53      -18.63     73.86 o 
   1  11  20        2.85      -77.32    137.42 o 
   3  11  20        6.50        8.00     63.58 o 
 -10  12  20       21.37       69.02     87.72 o 
  -8  12  20       98.38       84.34     97.71 o 
  -6  12  20       20.12       45.52    119.29 o 
  -4  12  20        2.30       20.09    111.92 o 
  -2  12  20        1.42     -110.26    110.26 o 
   0  12  20       38.78      -46.32    100.26 o 
   2  12  20       46.81      107.21     81.92 o 
  -7  13  20        8.36      152.93    122.88 o 
  -5  13  20      107.64       51.58    110.32 o 
  -3  13  20        1.50       92.76    107.82 o 
  -1  13  20       80.32      230.24    123.60 o 
 -17   1  21        4.43       28.37    165.63 o 
 -15   1  21        0.69      -26.00     65.48 o 
 -13   1  21        1.45       -2.84     62.04 o 
 -11   1  21       33.98       11.68     50.52 o 
  -9   1  21       27.18      -41.18     41.18 o 
  -7   1  21      145.66      197.75     40.78 o 
  -5   1  21        3.58       -6.32     36.95 o 
  -3   1  21       38.02       41.84     43.42 o 
  -1   1  21        7.27        6.36     57.57 o 
   1   1  21        5.16      -20.57     57.84 o 
   3   1  21       12.93      -64.47     64.47 o 
   5   1  21        4.58       47.85     72.62 o 
   7   1  21        1.97      -12.94     72.81 o 
   9   1  21        8.26      104.74     83.26 o 
 -18   2  21       52.88       73.76     74.05 o 
 -16   2  21       20.18       11.31    111.15 o 
 -14   2  21       34.82       22.02     64.64 o 
 -12   2  21       25.72       63.52     50.95 o 
 -10   2  21        9.68      -46.91     46.91 o 
  -8   2  21        4.53       11.03     46.70 o 
  -6   2  21        8.60       -4.22     45.26 o 
  -4   2  21       28.71       41.73     38.23 o 
  -2   2  21        2.26      -28.38     46.02 o 
   0   2  21        0.09       10.09     52.31 o 
   2   2  21       34.43      102.59     66.37 o 
   4   2  21      183.61      350.37     75.74 o 
   6   2  21      146.03      178.15     71.28 o 
   8   2  21        1.28      -73.92     73.92 o 
 -17   3  21       25.91      -24.67     71.48 o 
 -15   3  21       39.48      -56.23     99.94 o 
 -13   3  21        8.36       53.47     53.89 o 
 -11   3  21       38.26       26.59     64.01 o 
  -9   3  21       31.33       27.85     49.14 o 
  -7   3  21       32.09       15.17     47.43 o 
  -5   3  21       44.07      -19.92     45.77 o 
  -3   3  21        6.85       -7.55     45.23 o 
  -1   3  21        1.06       67.45     47.89 o 
   1   3  21       11.97      -64.67     64.67 o 
   3   3  21      102.03       85.69     96.90 o 
   5   3  21       53.62      -41.24     71.84 o 
   7   3  21        6.92      -50.51     76.67 o 
 -16   4  21        0.09       32.81     71.73 o 
 -14   4  21       36.75       44.27     82.99 o 
 -12   4  21       96.92       79.27     69.99 o 
 -10   4  21       29.35       -1.35     67.51 o 
  -8   4  21      129.74      166.30     51.08 o 
  -6   4  21       91.70       53.54     59.70 o 
  -4   4  21       93.24       88.65     46.70 o 
  -2   4  21      164.47      175.04     48.98 o 
   0   4  21       24.95       25.15     50.01 o 
   2   4  21       57.36       36.71     51.99 o 
   4   4  21        2.09      -55.31     55.31 o 
   6   4  21       30.23        6.39     75.95 o 
   8   4  21       41.71      -12.35     76.08 o 
 -17   5  21       40.01      -21.03    112.28 o 
 -15   5  21       34.48      114.60     78.79 o 
 -13   5  21       61.71      152.09     74.90 o 
 -11   5  21       14.24       97.78     70.24 o 
  -9   5  21        2.89       59.69     66.25 o 
  -7   5  21       42.22       33.15     50.09 o 
  -5   5  21        0.34      -23.29     84.97 o 
  -3   5  21        0.06      -46.42     46.42 o 
  -1   5  21        2.03      -21.21     48.60 o 
   1   5  21       25.71      -45.47     51.01 o 
   3   5  21        1.05       28.48     54.13 o 
   5   5  21       32.46       11.25     57.87 o 
   7   5  21        4.03      -72.89     72.89 o 
 -16   6  21       76.20       32.52     81.07 o 
 -14   6  21       13.98      129.12     77.09 o 
 -12   6  21       19.11      100.90     77.77 o 
 -10   6  21       54.58      -60.83     70.23 o 
  -8   6  21        2.71      -54.52     67.11 o 
  -6   6  21      115.13      173.82     53.55 o 
  -4   6  21       20.24      106.49     63.77 o 
  -2   6  21       26.59       65.99     51.00 o 
   0   6  21       19.95      -42.16     51.88 o 
   2   6  21        0.47       -4.48     55.52 o 
   4   6  21       22.30      -25.63     56.54 o 
   6   6  21       18.49      -22.11     55.99 o 
 -15   7  21        0.05       19.97     82.10 o 
 -13   7  21        7.81       23.57    122.86 o 
 -11   7  21       36.31       -9.45     73.65 o 
  -9   7  21       21.18      -32.18     71.01 o 
  -7   7  21      106.67       56.00     68.97 o 
  -5   7  21       16.52      -49.67     64.28 o 
  -3   7  21       62.55      167.12     67.07 o 
  -1   7  21       46.50       26.10     54.17 o 
   1   7  21        4.61      -23.01     53.67 o 
   3   7  21        1.60      -55.22     55.22 o 
   5   7  21        0.32      -23.00     61.22 o 
 -14   8  21        5.78      -77.50     77.50 o 
 -12   8  21        1.66       25.47     78.38 o 
 -10   8  21        1.24        9.68     76.44 o 
  -8   8  21       51.02        2.13     72.86 o 
  -6   8  21       32.71       19.66    100.76 o 
  -4   8  21       47.95       32.82     64.75 o 
  -2   8  21        0.50       47.97     68.59 o 
   0   8  21      115.39      127.76     55.77 o 
   2   8  21       89.22       91.55     60.21 o 
   4   8  21       60.64       61.70     61.98 o 
 -13   9  21        1.43      -32.13     81.85 o 
 -11   9  21        0.03       95.83     77.73 o 
  -9   9  21       13.98      -20.68     75.76 o 
  -7   9  21       34.77       15.24     72.89 o 
  -5   9  21       16.95     -100.88    100.88 o 
  -3   9  21        2.23       38.44     70.34 o 
  -1   9  21       13.03      -11.88     70.63 o 
   1   9  21       32.80        2.57     58.16 o 
   3   9  21        3.27      -59.78     59.78 o 
 -12  10  21        7.63      -78.73     82.90 o 
 -10  10  21        9.03      -79.99     79.99 o 
  -8  10  21        1.33       80.83     86.91 o 
  -6  10  21       63.48      102.35    112.16 o 
  -4  10  21       52.92      -32.52    107.16 o 
  -2  10  21       94.39       17.23     73.11 o 
   0  10  21       41.57       85.22     75.81 o 
   2  10  21        0.34      -61.27     61.27 o 
 -11  11  21        4.13       42.97    120.87 o 
  -9  11  21        8.80       -8.46     78.75 o 
  -7  11  21       13.77      235.93    120.14 o 
  -5  11  21        2.72      -10.56    113.09 o 
  -3  11  21        0.99      -16.14     99.69 o 
  -1  11  21       20.81      -31.95     77.33 o 
   1  11  21       40.70       26.72     73.68 o 
  -8  12  21       25.77      -16.56    116.85 o 
  -6  12  21      104.83      255.66    124.22 o 
  -4  12  21       58.94      178.10    121.46 o 
  -2  12  21        2.74     -109.63    109.63 o 
 -16   0  22        6.42      -76.01     95.79 o 
 -14   0  22       76.73       99.44     93.46 o 
 -12   0  22        0.01      134.91     89.99 o 
 -10   0  22        0.02      -53.20     94.28 o 
  -8   0  22      150.04      155.98     60.12 o 
  -6   0  22      227.52      196.94     80.13 o 
  -4   0  22        5.19      111.37     81.66 o 
  -2   0  22       73.04      236.81     89.97 o 
   0   0  22        3.54      -12.79     88.39 o 
   2   0  22        6.57      -51.65     93.97 o 
   4   0  22      132.04      -56.85    102.52 o 
   6   0  22       72.74       58.67    111.66 o 
 -17   1  22       17.61      120.66    104.70 o 
 -15   1  22        4.44       86.42     68.67 o 
 -13   1  22        0.15      -25.49     64.08 o 
 -11   1  22        0.20       60.41     52.17 o 
  -9   1  22      137.59      173.43     70.71 o 
  -7   1  22       11.42       10.33     48.56 o 
  -5   1  22       13.49      -20.47     40.42 o 
  -3   1  22       60.37       92.42    121.11 o 
  -1   1  22      182.11      289.01     81.02 o 
   1   1  22       77.15      114.44     67.08 o 
   3   1  22        9.48      -68.18     68.18 o 
   5   1  22       82.66       31.18     97.58 o 
   7   1  22       70.14       45.97     74.17 o 
 -16   2  22        0.14      -51.75     69.34 o 
 -14   2  22        1.64       -2.62     66.79 o 
 -12   2  22       29.15       71.81     54.65 o 
 -10   2  22       24.83       19.09     63.21 o 
  -8   2  22        1.84      -59.02     59.02 o 
  -6   2  22       74.67      210.79     61.01 o 
  -4   2  22       13.82       10.03     41.41 o 
  -2   2  22       19.76       40.31     49.02 o 
   0   2  22       10.94      -58.48     81.30 o 
   2   2  22        7.81       10.65     64.77 o 
   4   2  22       28.18      -84.09     84.09 o 
   6   2  22       55.30       32.08     79.01 o 
 -15   3  22       15.85      100.08    104.49 o 
 -13   3  22       11.76      -62.04     86.90 o 
 -11   3  22        1.50        8.92     65.49 o 
  -9   3  22        0.74       43.32     64.25 o 
  -7   3  22       34.03       26.79     49.94 o 
  -5   3  22        7.93       44.42     59.54 o 
  -3   3  22        1.48      -22.17     47.15 o 
  -1   3  22        5.20       13.88     51.05 o 
   1   3  22        3.15       -6.84     66.18 o 
   3   3  22       14.08       29.51     71.38 o 
   5   3  22       52.07      127.46     89.68 o 
 -16   4  22       17.76      -77.29    106.94 o 
 -14   4  22        7.80       69.99     78.76 o 
 -12   4  22       12.92        8.28     70.33 o 
 -10   4  22        0.01      -51.24     66.18 o 
  -8   4  22       28.35       71.23     51.72 o 
  -6   4  22        3.80       14.97     49.65 o 
  -4   4  22        0.03        7.27     62.08 o 
  -2   4  22       45.16      114.77     50.52 o 
   0   4  22        1.48       20.62     53.49 o 
   2   4  22        4.39      -39.41     54.69 o 
   4   4  22       55.96       34.71     75.69 o 
   6   4  22        7.63      -71.34     78.42 o 
 -15   5  22       53.01       17.46     76.78 o 
 -13   5  22       17.23      -70.73     73.38 o 
 -11   5  22        0.80      -11.70     70.27 o 
  -9   5  22       24.64        8.10     71.71 o 
  -7   5  22        0.09       22.68     52.17 o 
  -5   5  22        2.82      -50.60     50.60 o 
  -3   5  22       18.64       50.34    102.21 o 
  -1   5  22        5.71        5.19     51.84 o 
   1   5  22       32.31       39.05     55.09 o 
   3   5  22       62.66       43.53     56.32 o 
   5   5  22        0.53       27.01     78.60 o 
 -14   6  22        5.83      -76.35     76.35 o 
 -12   6  22        4.80      -47.90     74.81 o 
 -10   6  22       34.18      127.63    110.40 o 
  -8   6  22       19.61      153.60    103.65 o 
  -6   6  22       48.48       69.77     53.79 o 
  -4   6  22        1.43      -50.47     64.16 o 
  -2   6  22       92.32       68.72    108.24 o 
   0   6  22        5.85       32.04     78.67 o 
   2   6  22        9.51       77.37     58.13 o 
   4   6  22        2.06      -38.27     61.90 o 
 -13   7  22       27.29      -64.65    140.75 o 
 -11   7  22        1.33      -28.67     75.98 o 
  -9   7  22       31.82      -72.90     72.90 o 
  -7   7  22       23.51       63.43     96.63 o 
  -5   7  22       33.33       78.52     92.09 o 
  -3   7  22       25.03       36.44     69.14 o 
  -1   7  22       16.52       32.21    101.54 o 
   1   7  22       12.54       37.01     72.00 o 
   3   7  22       32.52       55.84     62.01 o 
 -12   8  22        1.30      -53.46     79.42 o 
 -10   8  22       23.22       71.66     79.59 o 
  -8   8  22        3.72       27.83    127.42 o 
  -6   8  22       34.22      -38.53    103.44 o 
  -4   8  22       16.31       14.95     70.94 o 
  -2   8  22       40.04       41.35     70.98 o 
   0   8  22       17.52       74.40    118.29 o 
   2   8  22        3.20      122.92     62.00 o 
 -11   9  22       11.64       39.90     78.70 o 
  -9   9  22       23.99       86.76     81.06 o 
  -7   9  22       76.27      190.95     78.80 o 
  -5   9  22       44.51       50.39    109.80 o 
  -3   9  22        0.97      -16.61     73.86 o 
  -1   9  22       25.56      -63.57     68.56 o 
   1   9  22        0.71       36.79     60.33 o 
 -10  10  22        6.85       -3.21    114.47 o 
  -8  10  22        2.57        6.48     81.95 o 
  -6  10  22        4.47       20.43    112.85 o 
  -4  10  22        6.65      -81.69    110.89 o 
  -2  10  22        6.11       20.15     72.51 o 
   0  10  22       12.05      -26.54     73.42 o 
 -15   1  23       25.09       48.01     71.41 o 
 -13   1  23        8.93      -44.12     67.12 o 
 -11   1  23        1.75       18.98     87.05 o 
  -9   1  23        0.03      -29.50     62.40 o 
  -7   1  23       42.08       86.10     61.90 o 
  -5   1  23       93.92       95.32     59.61 o 
  -3   1  23        5.55      -12.66     97.67 o 
  -1   1  23        9.61      -63.15     63.15 o 
   1   1  23        4.43      -67.43     67.43 o 
   3   1  23       17.85       -2.34     73.51 o 
   5   1  23      137.64      205.58     83.37 o 
 -14   2  23       48.46      224.23    106.09 o 
 -12   2  23       18.36      -25.80    108.69 o 
 -10   2  23       78.68       34.68     67.02 o 
  -8   2  23       13.94       17.90     62.22 o 
  -6   2  23        1.00       53.12     58.19 o 
  -4   2  23       30.79       95.16     65.99 o 
  -2   2  23        0.37       -3.36     62.39 o 
   0   2  23       43.32      126.17     69.24 o 
   2   2  23        8.90      131.28     74.46 o 
   4   2  23        0.24        7.06     76.65 o 
 -15   3  23        0.70      -10.45    105.78 o 
 -13   3  23        4.28        2.77     73.17 o 
 -11   3  23        9.41      -38.16     80.13 o 
  -9   3  23        8.83       69.50     67.60 o 
  -7   3  23      143.58      143.13     53.51 o 
  -5   3  23        1.27      120.38     51.68 o 
  -3   3  23        2.28      -16.42     50.70 o 
  -1   3  23        0.65       -7.66     65.59 o 
   1   3  23       57.54       31.58     78.95 o 
   3   3  23       72.96       44.84     76.30 o 
 -14   4  23        9.07       50.10     76.59 o 
 -12   4  23        0.21      -28.57     71.47 o 
 -10   4  23        3.14      -42.07     68.82 o 
  -8   4  23        0.76       22.25     53.96 o 
  -6   4  23        1.30       17.22     52.34 o 
  -4   4  23       14.99       -9.84     51.40 o 
  -2   4  23       26.26      -46.21     52.18 o 
   0   4  23        0.75      -30.91     54.50 o 
   2   4  23       41.59      -41.06     74.54 o 
   4   4  23       54.34       29.86     78.01 o 
 -13   5  23        3.17        9.31     74.57 o 
 -11   5  23       15.58       78.37     74.76 o 
  -9   5  23        0.35       47.83     70.98 o 
  -7   5  23       41.04       16.11     54.10 o 
  -5   5  23        0.06      -52.58     52.58 o 
  -3   5  23       75.75       26.90     65.95 o 
  -1   5  23      150.09      196.71     74.49 o 
   1   5  23       51.53       83.51     57.91 o 
   3   5  23       13.60      -13.64     72.24 o 
 -12   6  23       16.51      -76.41     76.41 o 
 -10   6  23        0.26       64.11     74.26 o 
  -8   6  23        9.81      -39.32     72.14 o 
  -6   6  23        4.65       -1.63     54.97 o 
  -4   6  23       30.43       55.66     71.55 o 
  -2   6  23      131.46      108.08     69.98 o 
   0   6  23        2.24      -19.00     56.62 o 
   2   6  23        2.39      -59.59     59.59 o 
 -11   7  23       18.43       10.05     78.00 o 
  -9   7  23        3.76       32.68     75.05 o 
  -7   7  23        8.86       21.57     73.55 o 
  -5   7  23       20.33       79.57     71.39 o 
  -3   7  23       18.49      -70.44     70.44 o 
  -1   7  23       18.58       -6.45     78.89 o 
   1   7  23        7.09       38.14     60.78 o 
 -10   8  23        2.58      -59.47     74.83 o 
  -8   8  23        0.24      -76.41     76.41 o 
  -6   8  23        7.21        7.44     83.84 o 
  -4   8  23        1.42       62.23     73.42 o 
  -2   8  23       28.72       -0.17     68.52 o 
   0   8  23       16.38      -10.13     73.13 o 
  -7   9  23        0.42       26.47    124.74 o 
  -5   9  23        0.21      219.69    116.21 o 
  -3   9  23       13.60       25.27     75.36 o 
 -12   0  24        7.77      222.71     98.22 o 
  -4   0  24        0.54       35.19     89.60 o 
  -2   0  24        2.80      -92.87     92.87 o 
   0   0  24       18.01      -60.93     99.04 o 
   2   0  24        8.44      -34.97    104.02 o 
 -13   1  24        0.17      117.04    105.85 o 
 -11   1  24       20.55       39.12     69.53 o 
  -9   1  24       18.93      -20.82     93.98 o 
  -5   1  24       17.45       50.40     87.70 o 
  -3   1  24        0.97      -22.64     81.38 o 
  -1   1  24        0.42      -35.18     69.99 o 
   1   1  24        4.93       48.96     73.43 o 
 -12   2  24        2.26       55.86     72.11 o 
 -10   2  24        0.07        2.84     67.33 o 
  -8   2  24        0.96      104.28     96.36 o 
  -6   2  24        0.31       73.82     88.71 o 
  -4   2  24        2.89      -45.23     88.43 o 
  -2   2  24        7.25       31.15     98.63 o 
   0   2  24        5.48      -69.59     69.59 o 
   2   2  24       10.29       19.75     77.77 o 
 -11   3  24        6.11       73.40     73.36 o 
  -9   3  24        9.75       63.76     67.64 o 
  -7   3  24       23.61       10.48     54.19 o 
  -5   3  24        0.18       22.83     53.23 o 
  -3   3  24        8.45       28.45     95.34 o 
  -1   3  24        6.30       52.48     69.07 o 
   1   3  24        1.93      -12.64     72.79 o 
 -12   4  24        8.53      113.86    104.10 o 
 -10   4  24        1.69       27.87     70.18 o 
  -8   4  24       11.03      -20.29     84.92 o 
  -6   4  24       21.48       74.85     55.88 o 
  -4   4  24        0.13        1.99     55.75 o 
  -2   4  24        0.25       41.25    100.49 o 
   0   4  24        1.13        8.98    101.80 o 
 -11   5  24       17.55      -72.50     72.50 o 
  -9   5  24       17.46       38.95     74.07 o 
  -7   5  24       41.99       50.29     57.27 o 
  -5   5  24        0.25      -26.85     56.00 o 
  -3   5  24        2.96       92.26     71.17 o 
  -1   5  24       10.71        1.63     58.15 o 
 -10   6  24        1.37       41.44    105.48 o 
  -8   6  24       30.50      -38.63     74.45 o 
  -6   6  24        1.36      -74.33     74.33 o 
  -4   6  24        7.97       66.35     72.71 o 
  -2   6  24       23.26      -27.50     73.87 o 
  -7   7  24       12.48       24.65     75.34 o 
  -5   7  24       14.18      -57.89     57.89 o 
  -5   1  25        1.36       92.73     94.03 o 
  -3   1  25        1.03      -70.50     70.50 o 
  -4   2  25        0.89      -79.82     91.95 o 
  -2   2  25       14.32       18.51     70.27 o 
  -9   3  25       21.31      186.06    100.56 o 
  -7   3  25       11.09      -39.31     68.73 o 
  -5   3  25        0.05       67.98     97.41 o 
  -3   3  25        1.21       68.10    100.37 o 
  -6   4  25        2.82      -64.35    102.90 o 
                                                 
